# Supplementary material for: HCV poly U/UC sequence–induced inflammation leads to metabolic disorders in vulvar lichen sclerosis
Source: Life Sci Alliance. 2021 Jun 18;4(8):e202000906. doi: 10.26508/lsa.202000906 (PMC8321666; doi:10.26508/lsa.202000906)
Supplement: Supplementary file 1 [file LSA-2020-00906_TableS1.xlsx]

## Sheet: Sheet1
Table S1. . Basic information of patients and healthy donors.
Patient No.	Age	Race	RNA-seq	Virus genome alignment	Lipidomic	Metabolomic	de novo assemble
4	37	Han	Yes	Yes	No	No	No
5	32	Han	Yes	Yes	No	No	No
6	48	Han	Yes	Yes	Yes	No	No
7	61	Han	Yes	Yes	No	No	No
9	65	Han	Yes	Yes	Yes	No	No
11	30	Han	Yes	Yes	No	No	Yes
12	41	Han	Yes	Yes	No	No	No
14	47	Han	Yes	Yes	Yes	No	No
18	36	Han	Yes	Yes	No	No	No
47	58	Han	No	No	No	Yes	No
49	30	Han	No	No	No	Yes	No
50	53	Han	No	No	No	Yes	No
Normal donor No.	Age	Race	RNA-seq	Virus genome alignment	Lipidomic	Metabolomic	de novo assemble
1	29	Han	Yes	Yes	No	No	Yes
2	60	Han	Yes	Yes	No	No	No
3	22	Han	Yes	Yes	No	No	No
4	34	Han	Yes	Yes	No	No	No
