# Supplementary material for: HCV poly U/UC sequence–induced inflammation leads to metabolic disorders in vulvar lichen sclerosis
Source: Life Sci Alliance. 2021 Jun 18;4(8):e202000906. doi: 10.26508/lsa.202000906 (PMC8321666; doi:10.26508/lsa.202000906)
Supplement: Supplementary file 2 [file LSA-2020-00906_TableS2.txt]

Table S2. RNA-seq data of paired Vulvar Lichen Sclerosis samples.
GENE	tissue_11C	tissue_11P	tissue_12C	tissue_12P	tissue_14C	tissue_14P	tissue_18C	tissue_18P	tissue_7C	tissue_7P	tissue_9C	tissue_9P	tissue_4C	tissue_4P	tissue_5C	tissue_5P	tissue_6C	tissue_6P
DDX11L1	-3.280905553	-3.280905553	-3.280905553	-3.280905553	-2.362795316	-3.280905553	-2.537739817	-3.280905553	-3.280905553	-3.280905553	-2.780185289	-2.874673946	-2.698500152	-3.280905553	-3.280905553	-3.280905553	-3.280905553	-3.280905553
WASH7P	3.742529097	-0.623394042	3.971802956	3.070732148	3.957999307	4.092249159	3.927554729	4.061474421	3.338245755	3.354975586	3.826819225	4.052995205	4.028870435	3.155928635	3.48428545	3.051916941	3.12062918	3.504005993						tissue_11C	tissue_11P
MIR6859-1	-1.685213683	-3.280905553	-3.280905553	-2.751622607	-2.609075689	-2.176803233	-2.537739817	-2.661888551	-3.280905553	-3.280905553	-3.280905553	-2.874673946	-3.280905553	-2.119618647	-2.394460913	-3.280905553	-3.280905553	-3.280905553						tissue_12C	tissue_12P
MIR1302-2HG	-3.280905553	-3.280905553	-3.280905553	-3.280905553	-3.280905553	-3.280905553	-3.280905553	-3.280905553	-3.280905553	-3.280905553	-3.280905553	-3.280905553	-3.280905553	-3.280905553	-3.280905553	-3.280905553	-3.280905553	-3.280905553						tissue_14C	tissue_14P
MIR1302-2	-3.280905553	-3.280905553	-3.280905553	-3.280905553	-3.280905553	-3.280905553	-3.280905553	-3.280905553	-3.280905553	-3.280905553	-3.280905553	-3.280905553	-3.280905553	-3.280905553	-3.280905553	-3.280905553	-3.280905553	-3.280905553						tissue_18C	tissue_18P
FAM138A	-2.861835184	-3.280905553	-3.280905553	-3.280905553	-3.280905553	-3.280905553	-3.280905553	-3.280905553	-3.280905553	-3.280905553	-3.280905553	-3.280905553	-3.280905553	-3.280905553	-3.280905553	-3.280905553	-3.280905553	-3.280905553						tissue_7C	tissue_7P
OR4G4P	-3.280905553	-3.280905553	-3.280905553	-3.280905553	-3.280905553	-3.280905553	-3.280905553	-3.280905553	-3.280905553	-3.280905553	-3.280905553	-3.280905553	-3.280905553	-3.280905553	-3.280905553	-3.280905553	-3.280905553	-3.280905553						tissue_9C	tissue_9P
OR4G11P	-3.280905553	-3.280905553	-3.280905553	-3.280905553	-3.280905553	-3.280905553	-3.280905553	-3.280905553	-3.280905553	-3.280905553	-3.280905553	-2.078720442	-3.280905553	-3.280905553	-3.280905553	-3.280905553	-3.280905553	-3.280905553						tissue_4C	tissue_4P
OR4F5	-3.280905553	2.246734814	-3.280905553	-3.280905553	-3.280905553	-3.280905553	-3.280905553	-3.280905553	-3.280905553	-3.280905553	-3.280905553	-3.280905553	-3.280905553	-3.280905553	-3.280905553	-3.280905553	-3.280905553	-3.280905553						tissue_5C	tissue_5P
AL627309.1	-2.272851055	-3.280905553	-2.65331701	-2.060801544	-2.609075689	-2.460065816	-3.280905553	-1.898246539	-1.299582411	-1.360122544	-3.280905553	-2.558055302	-3.280905553	-2.119618647	-1.849427215	-2.755022734	-3.280905553	-3.280905553						tissue_6C	tissue_6P
AL627309.3	-3.280905553	-3.280905553	-3.280905553	-3.280905553	-3.280905553	-3.280905553	-3.280905553	-3.280905553	-3.280905553	-3.280905553	-3.280905553	-3.280905553	-3.280905553	-3.280905553	-3.280905553	-3.280905553	-3.280905553	-3.280905553
CICP27	0.43436906	-1.411145063	0.356541076	0.365660859	0.025996022	0.013934169	-0.765669127	0.9834931	0.018581122	0.866214691	-0.063923736	0.958422684	-1.701061791	-1.484666284	-0.485906775	-0.441469714	-0.908811667	-2.048842558
AL627309.6	3.210712649	-3.280905553	2.569042742	3.459584894	2.444169637	2.249527257	0.703190192	4.970883049	2.218246957	3.567563221	2.531190386	3.110226926	-0.28762763	-1.932837161	2.215044416	1.931071417	1.773159318	2.951687251
AL627309.7	2.416671527	1.194033502	1.195102509	2.041117401	1.777563815	0.362547548	0.876632918	4.206378572	0.943389687	2.988846829	1.436639646	1.403728115	-0.586965805	-0.953549464	2.319674313	1.471256834	0.815944529	1.837024771
AL627309.2	-1.53267621	-3.280905553	-1.611914342	-1.809537631	-1.092329332	-3.280905553	-2.049663921	-0.021896178	-3.280905553	-1.193216707	-3.280905553	-1.192696954	-3.280905553	-1.932837161	-2.394460913	-2.755022734	-3.280905553	-1.684667
AL627309.5	-1.394735614	-3.280905553	-1.611914342	-0.839390983	-1.293416759	-1.558744888	-2.049663921	-0.739277887	-3.280905553	-2.33323067	-1.037761113	-1.192696954	-0.82775856	-3.280905553	-2.394460913	-3.280905553	-1.8005844	-0.207146009
RNU6-1100P	-3.280905553	-3.280905553	-3.280905553	-3.280905553	-3.280905553	-3.280905553	-3.280905553	-3.280905553	-3.280905553	-3.280905553	-3.280905553	-3.280905553	-3.280905553	-3.280905553	-3.280905553	-3.280905553	-3.280905553	-3.280905553
AL627309.4	-2.537492767	-3.280905553	-2.65331701	-2.060801544	-3.280905553	-2.812878118	-3.280905553	-2.661888551	-3.280905553	-1.766140274	-1.037761113	-1.432204309	-3.280905553	-2.586440542	-3.280905553	-2.067127097	-3.280905553	-3.280905553
FO538757.2	-3.280905553	1.356731997	-3.280905553	-3.280905553	-2.906231989	-3.280905553	-3.280905553	-3.280905553	-3.280905553	-2.33323067	-3.280905553	-3.280905553	-3.280905553	-3.280905553	-3.280905553	-3.280905553	-3.280905553	-3.280905553
FO538757.1	4.166911989	2.611578206	3.853674624	3.301760411	4.190322252	4.041338342	4.174633693	4.056703068	4.373740743	3.884653866	3.994615955	4.261160973	4.329834227	4.053991208	4.015048141	3.659596923	3.720195135	3.693909978
MIR6859-2	-2.049311653	-3.280905553	-1.883134772	-1.809537631	-1.293416759	-1.558744888	-2.537739817	-3.280905553	-3.280905553	-2.730614757	-2.409188389	-3.280905553	-1.963583505	-0.708919669	-1.454776321	-2.370457825	-1.286863933	-3.280905553
AP006222.1	0.849714003	-3.280905553	-0.591650215	-0.962182253	-1.80619596	-1.940133812	0.10229092	-0.612268164	-0.494915459	-1.766140274	-1.869653345	-1.568733186	-1.963583505	-1.619158339	-0.674063307	-0.971051462	-0.252259771	-2.048842558
RPL23AP24	-2.861835184	-3.280905553	-3.280905553	-3.280905553	-3.280905553	-3.280905553	-3.280905553	-3.280905553	-3.280905553	-3.280905553	-2.780185289	-2.558055302	-3.280905553	-2.89228384	-3.280905553	-3.280905553	-2.605809762	-3.280905553
AL732372.1	-3.280905553	-3.280905553	-3.280905553	-2.365252024	-3.280905553	-3.280905553	-3.280905553	-3.280905553	-3.280905553	-2.730614757	-3.280905553	-3.280905553	-3.280905553	-2.89228384	-3.280905553	-3.280905553	-3.280905553	-3.280905553
AL732372.2	1.126715225	2.246734814	-0.171590847	0.684969796	0.676151119	-0.103377486	-0.097238466	1.273977427	-1.299582411	-0.205356949	0.512211385	0.592831809	-2.698500152	-0.207186306	-0.170286199	0.249607823	-0.055346955	-2.537163757
WBP1LP7	-3.280905553	-3.280905553	-3.280905553	-3.280905553	-3.280905553	-3.280905553	-3.280905553	-3.280905553	-3.280905553	-3.280905553	-3.280905553	-3.280905553	-3.280905553	-3.280905553	-3.280905553	-3.280905553	-3.280905553	-3.280905553
OR4F29	-3.280905553	-3.280905553	-3.280905553	-3.280905553	-3.280905553	-3.280905553	-3.280905553	-3.280905553	-3.280905553	-3.280905553	-3.280905553	-3.280905553	-3.280905553	-3.280905553	-3.280905553	-3.280905553	-3.280905553	-3.280905553
CICP7	-2.861835184	-3.280905553	-3.280905553	-3.280905553	-2.906231989	-2.812878118	-2.049663921	-3.280905553	-3.280905553	-2.730614757	-2.780185289	-2.874673946	-3.280905553	-2.89228384	-3.280905553	-3.280905553	-3.280905553	-3.280905553
AL732372.3	-0.682543763	-3.280905553	-2.217429659	-2.060801544	-1.293416759	-2.176803233	-3.280905553	-0.739277887	-3.280905553	-0.908112912	-1.47787749	-1.719545938	-2.698500152	-2.119618647	-1.849427215	-3.280905553	-2.147732954	-1.684667
RF00026	-3.280905553	-3.280905553	-2.217429659	-3.280905553	-2.609075689	-3.280905553	-3.280905553	-2.661888551	-3.280905553	-3.280905553	-3.280905553	-3.280905553	-3.280905553	-3.280905553	-3.280905553	-3.280905553	-3.280905553	-3.280905553
AL669831.3	0.608538215	-1.411145063	-1.186709201	-1.096405094	-1.527143048	-2.460065816	-2.537739817	1.487574699	-3.280905553	-1.360122544	-0.513488688	-1.568733186	-3.280905553	-0.155163088	0.202378522	0.3034989	-1.286863933	-3.280905553
AC114498.1	-3.280905553	-3.280905553	-3.280905553	-3.280905553	-3.280905553	-3.280905553	-3.280905553	-3.280905553	-3.280905553	-3.280905553	-3.280905553	-3.280905553	-3.280905553	-3.280905553	-3.280905553	-3.280905553	-3.280905553	-3.280905553
MTND1P23	8.265234473	10.21325111	6.547996262	6.878460977	5.970606941	6.194559193	7.129353642	6.041570764	7.424622804	4.95489042	6.170593729	6.247105363	7.063458833	7.787244281	7.407221082	7.37297886	7.914740554	6.743921003
MTND2P28	7.258383092	9.196013186	5.969862163	7.071786895	5.969202429	5.746424942	9.185495846	8.408557166	6.611535962	4.260485013	5.663601378	6.096519142	6.510699781	7.32928427	6.989256505	6.956795354	7.824239042	6.067613022
MTCO1P12	9.060086194	9.595451046	8.194540461	8.960805916	8.016185238	7.976162186	9.47804495	8.114380914	9.204906331	7.424312397	8.578381477	8.749304813	8.878829333	9.82229923	9.437413585	9.200870225	9.304630248	8.311666956
MIR6723	-3.280905553	-3.280905553	-3.280905553	-3.280905553	-3.280905553	-3.280905553	-3.280905553	-3.280905553	-3.280905553	-3.280905553	-3.280905553	-3.280905553	-3.280905553	-3.280905553	-3.280905553	-3.280905553	-3.280905553	-3.280905553
MTCO2P12	6.616255745	7.548406925	6.267363672	7.166873701	5.998413804	6.244927894	7.283677769	6.127124187	7.385896589	5.405514565	6.53972078	5.928363277	7.380742248	7.499201829	7.015779578	7.211460835	7.392387726	6.747652557
MTATP8P1	2.719799571	5.730365005	1.593841317	3.453592538	-0.427414987	-1.736872946	2.870463292	1.924662937	3.294310192	0.20662946	2.14223215	2.412143112	0.171541455	3.119433747	3.814790722	4.006848114	2.68396405	1.17260616
MTATP6P1	10.13599222	11.50328726	9.695201234	10.06192461	9.639415078	9.173015656	9.995022105	9.166124911	10.46902963	9.014174757	9.308408235	9.878714672	9.258305259	9.870202841	9.545195647	9.506796246	10.05746503	9.259943068
MTCO3P12	8.271076687	9.046052288	6.98983434	8.054753347	7.568208199	7.068601276	8.35582902	7.263365379	9.164292722	6.54036635	7.295649617	7.109485101	8.598822578	9.249003494	8.683842181	8.430066781	8.253405182	7.452213542
WBP1LP6	-3.280905553	-3.280905553	-3.280905553	-3.280905553	-3.280905553	-3.280905553	-3.280905553	-3.280905553	-3.280905553	-3.280905553	-3.280905553	-3.280905553	-3.280905553	-3.280905553	-3.280905553	-3.280905553	-3.280905553	-3.280905553
OR4F16	-3.280905553	-3.280905553	-3.280905553	-3.280905553	-3.280905553	-3.280905553	-3.280905553	-3.280905553	-3.280905553	-3.280905553	-3.280905553	-3.280905553	-3.280905553	-3.280905553	-3.280905553	-3.280905553	-3.280905553	-3.280905553
CICP3	-0.76516284	-3.280905553	-1.611914342	-1.59561189	-1.527143048	-1.940133812	-1.153528539	-1.205383115	-1.299582411	-1.043633503	-1.660507331	-1.086371755	-3.280905553	-1.484666284	-3.280905553	-2.755022734	-2.147732954	-0.327615623
AL669831.1	3.416827154	-0.623394042	1.948439619	2.393863615	2.352338752	1.594778837	2.988585069	3.795451434	0.018581122	1.140839963	2.673132707	3.070554892	1.711650287	2.376241016	2.695203265	2.407796618	2.444648641	1.89200951
RNU6-1199P	-3.280905553	-3.280905553	-3.280905553	-2.751622607	-3.280905553	-2.176803233	-3.280905553	-3.280905553	-3.280905553	-3.280905553	-3.280905553	-3.280905553	-3.280905553	-3.280905553	-3.280905553	-3.280905553	-3.280905553	-3.280905553
AL669831.2	-2.861835184	-3.280905553	-2.65331701	-1.59561189	-1.968977728	-1.736872946	-2.049663921	-2.661888551	-0.494915459	-1.766140274	-0.513488688	-2.558055302	-3.280905553	-3.280905553	-3.280905553	-3.280905553	-3.280905553	-3.280905553
AL669831.5	2.104005987	3.351720433	2.180277622	1.384523821	1.600192784	1.132586812	1.377786456	2.083216062	1.154713274	0.427712293	2.920943169	1.638900603	-0.200221409	0.937960861	0.886797274	0.754146695	0.959491487	0.007256943
AL669831.7	-3.280905553	-3.280905553	-3.280905553	-3.280905553	-3.280905553	-3.280905553	-3.280905553	-3.280905553	-3.280905553	-3.280905553	-3.280905553	-3.280905553	-3.280905553	-3.280905553	-3.280905553	-3.280905553	-3.280905553	-3.280905553
AL669831.4	-1.394735614	-3.280905553	-1.013410847	-0.72623597	-1.189372352	-0.446705877	-1.685624236	-0.739277887	0.695710349	-0.670160811	0.117329197	-0.574101911	-1.963583505	-1.932837161	-2.394460913	-1.816625471	-1.286863933	-3.280905553
FAM87B	-0.682543763	2.793085482	-1.186709201	-0.431914354	-0.313633348	-2.812878118	-1.395183194	-2.661888551	-1.299582411	-1.548895099	-1.315790471	-0.373169794	-1.963583505	-2.119618647	-1.849427215	-1.252795954	-0.252259771	-3.280905553
LINC01128	3.580509855	3.052546274	3.749268689	3.190865856	3.442663829	2.917352854	3.723108798	3.572931338	3.874220541	3.889312934	3.787219742	4.008698766	3.671473334	3.502121015	3.76932724	3.622974837	4.162401125	3.051669276
LINC00115	0.470925684	-3.280905553	-0.366386015	0.021301489	0.300711758	0.529473355	-1.685624236	-1.032735508	1.154713274	-0.127996236	1.076732998	0.685791487	0.355882005	0.282249385	-0.319482546	-0.735441711	0.197282891	-3.280905553
FAM41C	-2.049311653	-3.280905553	-1.383703068	-2.751622607	-0.835127921	-1.940133812	-3.280905553	-2.230120576	-3.280905553	-3.280905553	0.278331027	-3.280905553	-0.702344319	-3.280905553	-2.394460913	-0.274243108	-1.8005844	-3.280905553
TUBB8P11	-3.280905553	-3.280905553	-3.280905553	-3.280905553	-2.362795316	-3.280905553	-2.537739817	-3.280905553	-1.299582411	-3.280905553	-1.170088568	-3.280905553	-3.280905553	-3.280905553	-1.145219917	-1.603252164	-1.520978011	-2.537163757
AL669831.6	-2.861835184	-3.280905553	-3.280905553	-3.280905553	-2.906231989	-3.280905553	-1.685624236	-3.280905553	-3.280905553	-2.730614757	-1.660507331	-3.280905553	-3.280905553	-3.280905553	-3.280905553	-2.755022734	-3.280905553	-3.280905553
AL645608.7	-1.268840606	-3.280905553	-3.280905553	-3.280905553	-2.609075689	-2.812878118	0.005972926	-2.661888551	-3.280905553	-3.280905553	-1.170088568	-2.874673946	-2.284742904	-2.89228384	-2.394460913	-2.755022734	-1.520978011	-3.280905553
AL645608.3	0.608538215	-3.280905553	-2.217429659	-2.365252024	-1.80619596	-2.176803233	-0.208406553	-2.230120576	-1.299582411	-3.280905553	3.187483474	3.59872535	-1.286665413	-2.586440542	0.40622315	-1.252795954	-1.520978011	-3.280905553
AL645608.5	-2.861835184	-3.280905553	-3.280905553	-3.280905553	-3.280905553	-3.280905553	-3.280905553	-3.280905553	-3.280905553	-3.280905553	-3.280905553	-2.874673946	-3.280905553	-2.334229835	-3.280905553	-3.280905553	-3.280905553	-3.280905553
AL645608.1	2.779310776	-0.116737631	-1.383703068	0.021301489	0.857137624	-2.176803233	0.82110367	-1.628619395	0.695710349	-0.46595512	-0.129781275	-0.311964239	-0.117809581	0.838826757	0.5847992	0.135382412	1.455602985	-3.280905553
SAMD11	2.149821758	2.246734814	-0.083243606	0.313677947	2.317441332	-0.898131447	2.480213111	0.269572507	0.396512709	-0.908112912	1.705690325	1.208669709	1.618556932	0.425795426	1.57728877	1.878777516	3.12062918	-3.280905553
NOC2L	5.983850712	1.502927709	6.361861528	5.614284805	5.889769506	5.602827748	6.358407138	6.218606465	5.757579984	6.103479448	6.014539025	5.975155595	5.996824079	6.111728542	6.767884621	6.186255074	6.244095509	5.755534039
KLHL17	3.878003643	-1.411145063	3.929957749	3.26116727	3.588836905	3.338758366	3.132393957	3.718996652	3.903761298	3.097526434	4.364115114	4.560213813	4.223204386	4.051226019	4.105633839	3.888414887	3.471438946	3.512803878
PLEKHN1	6.064556524	3.81069559	5.760496502	5.139965133	5.014416798	4.302869487	5.523500537	5.401768523	6.095054525	5.258409487	6.374373458	5.004080809	5.146060009	4.671517734	6.63351907	5.243616561	5.299879801	5.416587292
PERM1	5.006570052	1.010626773	5.348854659	4.333901086	4.032513554	3.884571292	4.791576615	4.737401881	5.432289063	4.17530258	5.622938916	4.478121701	4.79624628	3.191523067	4.930096666	4.006848114	4.03852218	5.016692453
AL645608.8	3.3546049	2.735083815	1.006665283	0.203731342	2.484053801	1.631959211	2.756676486	0.766896531	0.018581122	-0.908112912	2.14223215	2.121779382	2.137853452	2.670985156	2.675621985	2.357730037	1.720380797	1.216350672
HES4	4.748186884	-1.411145063	4.36235792	3.912604428	4.629643002	4.195202468	4.234306104	2.771576882	3.462553108	3.673999375	4.066217179	4.137705469	4.6743364	4.116170262	4.607319664	4.411417886	4.659543966	4.842695784
ISG15	2.665634151	2.954287908	3.675215845	4.842666188	3.596134829	6.683839777	3.334299525	2.783177317	3.988918932	6.753402562	6.551587229	6.450665947	5.542733672	5.331765725	3.943169368	6.505801262	5.020418552	6.212360779
AL645608.4	-3.280905553	-3.280905553	-3.280905553	-3.280905553	-3.280905553	-3.280905553	-3.280905553	-3.280905553	-3.280905553	-3.280905553	-3.280905553	-3.280905553	-3.280905553	-3.280905553	-3.280905553	-3.280905553	-2.605809762	-3.280905553
AL645608.2	-1.153055354	-3.280905553	-1.013410847	-2.751622607	-1.527143048	-2.176803233	-1.685624236	-1.401536253	-3.280905553	-2.730614757	-0.916557853	-1.887984392	-1.116954182	-1.36164977	-2.394460913	-3.280905553	-2.605809762	-2.537163757
AGRN	5.827886607	4.733158136	4.856930481	5.351319227	5.441533441	5.518478534	5.347988429	5.29237169	3.844062238	5.599956822	5.792529216	7.10107097	5.805501297	7.426111814	6.1550169	6.818465145	6.241756653	5.99412165
AL645608.6	-3.280905553	-3.280905553	-3.280905553	-3.280905553	-3.280905553	-3.280905553	-3.280905553	-3.280905553	-3.280905553	-3.280905553	-3.280905553	-3.280905553	-3.280905553	-3.280905553	-3.280905553	-3.280905553	-3.280905553	-3.280905553
AL390719.1	2.020151266	3.753411769	1.884152014	1.333228301	1.275984113	1.41448148	1.07956395	1.903560122	1.154713274	1.765335673	4.202914956	4.212518272	1.266326217	2.9634562	2.440617574	2.030294704	-0.48036222	1.300050959
AL645608.9	-1.53267621	-3.280905553	-2.217429659	-2.751622607	-2.362795316	-1.940133812	-2.049663921	-2.661888551	-3.280905553	-1.043633503	-0.063923736	1.366769375	-3.280905553	-1.248303523	-0.674063307	-1.105056861	-2.147732954	-3.280905553
RNF223	2.359325733	-1.411145063	2.541518732	2.057013932	1.14278587	0.406124324	1.452779652	0.812895539	2.475955195	2.733007181	3.118246335	-0.039719238	2.383985933	3.991898031	3.951335046	2.030294704	0.865397588	2.697638338
C1orf159	5.150149421	0.80046084	4.876339167	4.277350995	4.65082387	4.52912278	4.999719512	4.769832219	4.514428196	4.400877969	5.307062434	4.883338478	4.499346937	4.616462799	4.92180954	4.632813511	4.7111756	4.842695784
LINC01342	-2.537492767	3.5665016	-2.65331701	-1.244408569	-2.152490314	-3.280905553	-2.049663921	-3.280905553	-3.280905553	-3.280905553	-1.315790471	-3.280905553	-3.280905553	-2.89228384	-3.280905553	-2.755022734	-3.280905553	-3.280905553
MIR200B	-0.946111758	-3.280905553	-3.280905553	-1.809537631	-0.686050193	-1.558744888	-1.395183194	-1.898246539	-3.280905553	0.375535996	-1.869653345	-1.887984392	-1.701061791	-1.143217374	-0.674063307	-0.848442178	-2.147732954	-3.280905553
MIR200A	-1.394735614	-3.280905553	-2.217429659	-2.751622607	-0.915872045	-1.008234542	-2.537739817	-1.628619395	-3.280905553	-1.360122544	-2.114344764	-2.298571417	-1.701061791	-0.708919669	-1.849427215	-1.105056861	-2.147732954	-3.280905553
MIR429	0.904195944	-3.280905553	-0.265703228	-1.096405094	1.162583798	0.362547548	0.35778938	0.269572507	-1.299582411	-1.043633503	0.596087991	0.624488592	1.384136996	0.355806997	0.5847992	0.011329539	-1.085489691	-3.280905553
AL390719.2	3.402704515	-1.411145063	3.060940044	2.163639731	3.462764558	3.528160402	3.653281348	3.175312426	2.760602719	2.356008665	3.869580264	3.023838	3.518833231	3.716254335	3.069917081	2.548345922	2.253573571	2.248677676
TTLL10-AS1	-0.682543763	-1.411145063	-1.883134772	-2.060801544	-2.609075689	-1.127439891	-1.153528539	-2.230120576	-3.280905553	-3.280905553	-0.271265228	-1.192696954	-3.280905553	-1.619158339	-2.394460913	-3.280905553	-3.280905553	-3.280905553
TTLL10	1.032026748	-1.411145063	-0.265703228	-0.187582183	0.561527964	-0.103377486	1.524066472	0.812895539	1.339000637	0.526723799	1.964280542	-0.987347615	0.412441834	-0.207186306	0.5847992	0.792342048	-1.8005844	-0.603711695
TNFRSF18	3.144361706	0.55437129	4.497415688	3.459584894	3.442663829	4.896824669	3.439454166	4.066230047	3.57699422	3.879979703	5.313271522	6.658472022	4.92818127	4.599528124	3.884677691	5.219289391	2.959176863	4.814509168
TNFRSF4	-0.852802234	2.611578206	1.697239858	1.52829865	1.294046902	3.528160402	-0.460297086	2.191650386	0.943389687	3.41436679	3.709318862	5.696703376	2.581905942	4.06773821	1.659332536	4.361479016	0.65652047	2.75808524
SDF4	6.582198726	3.389811906	6.318936901	6.271598723	6.850879998	6.331525359	6.772992302	6.585355471	6.075718542	6.698049085	6.329896056	6.937026776	7.183598052	7.125190256	7.301799406	7.541534722	7.901836799	7.137909367
B3GALT6	3.871181841	2.476501264	4.703945387	4.127327878	4.312761259	4.875667852	4.594531323	3.900374257	3.78178578	4.11293191	4.066217179	4.584561111	4.933022447	5.008764741	4.596947174	5.004259701	5.105202053	5.329634556
C1QTNF12	2.416671527	-3.280905553	1.697239858	0.021301489	2.035513431	1.771780837	2.741800759	0.566661411	1.782340904	1.317164322	2.262626712	0.958422684	2.296532533	2.349479859	3.450117923	1.842831249	1.320280384	1.864779076
AL162741.1	0.006523668	-3.280905553	0.589410849	-0.621314206	-0.427414987	-0.610736638	0.277547763	-0.495540802	-1.299582411	-0.784236559	1.076732998	-0.987347615	-0.380672866	-0.056427324	0.088527822	-0.735441711	-0.1504464	-3.280905553
UBE2J2	5.927424231	3.86579149	6.48256211	5.954825089	5.899388139	5.932085333	6.34247215	6.193831463	6.042904614	6.495998923	6.329130258	6.147800043	6.128218313	6.308660792	6.455512043	6.124904174	6.299119807	6.834431131
LINC01786	-0.76516284	1.194033502	-2.217429659	-1.096405094	0.025996022	-1.127439891	-0.946603705	-1.401536253	-3.280905553	-1.766140274	-1.170088568	-0.80761829	-0.117809581	-0.375557676	-1.849427215	-0.441469714	-1.085489691	-3.280905553
SCNN1D	2.719799571	2.1612253	4.173547817	2.490679427	2.661501405	2.137643529	2.726770048	2.371472234	2.395061597	2.908504501	4.212912649	2.646052977	2.606356772	3.081991661	3.35483893	3.098391132	2.80296118	2.184051758
ACAP3	7.203092573	3.944680426	7.242026205	6.744991861	6.954594729	6.825481329	7.185401719	6.971771162	7.153587348	6.260071178	7.759307483	7.494670805	7.686186408	7.060316213	7.404249789	7.135494689	7.012189628	7.122903359
MIR6726	-3.280905553	-3.280905553	-3.280905553	-3.280905553	-3.280905553	-3.280905553	-3.280905553	-3.280905553	-3.280905553	-3.280905553	-3.280905553	-3.280905553	-3.280905553	-3.280905553	-3.280905553	-3.280905553	-3.280905553	-3.280905553
PUSL1	3.649909714	-1.411145063	4.322483747	3.784790738	3.438609857	3.655494089	4.234306104	3.889682282	3.961087847	5.352514217	3.890494704	3.735477109	4.162664654	4.213369427	5.176384671	4.207453863	4.162401125	5.276381542
INTS11	6.642533534	3.753411769	6.690298771	6.314385508	6.644186939	6.485461748	6.765657252	6.480596318	6.602556666	6.572587811	6.647467452	6.75280319	6.861163414	6.716409988	7.058929075	6.806267264	6.751989677	6.892044015
MIR6727	-3.280905553	-3.280905553	-3.280905553	-3.280905553	-3.280905553	-3.280905553	-3.280905553	-3.280905553	-3.280905553	-3.280905553	-3.280905553	-3.280905553	-3.280905553	-3.280905553	-3.280905553	-3.280905553	-3.280905553	-3.280905553
AL139287.1	3.242777803	1.502927709	3.349856259	2.814347548	2.844222872	2.54096931	3.430205142	3.192814037	2.823780447	1.785470354	3.54492155	2.099424539	3.146126817	2.535090882	2.635643611	2.138038775	2.29024994	2.350342944
CPTP	5.303706179	3.892569982	5.269289286	5.15850292	5.21141792	4.601199319	5.794311421	4.927112218	5.116276007	5.962478453	4.995755056	4.610481775	5.499329504	5.535443816	6.658671768	5.85404213	5.902957593	6.41132414
TAS1R3	0.236248803	-3.280905553	-0.366386015	1.076738997	0.370467663	-0.446705877	2.137904238	-1.401536253	-3.280905553	-1.548895099	0.468370562	-0.311964239	-0.28762763	0.391225582	1.397720177	0.674581543	1.090039298	0.822450926
DVL1	6.25411788	3.426923468	6.5005417	6.325912268	6.317119888	5.984232994	6.37778085	5.931202532	6.42038573	6.364147208	6.322989194	6.31051503	6.441888719	6.114380269	7.049451209	6.413853898	6.880074166	6.778075069
MIR6808	-3.280905553	-3.280905553	-3.280905553	-3.280905553	-3.280905553	-3.280905553	-3.280905553	-3.280905553	-3.280905553	-3.280905553	-3.280905553	-3.280905553	-3.280905553	-3.280905553	-3.280905553	-3.280905553	-3.280905553	-3.280905553
MXRA8	6.107274158	1.356731997	5.942501422	6.342220933	6.359013055	5.175491071	6.46980104	5.656354382	6.088637949	3.502151553	5.056237623	5.803414148	7.042892314	5.975434463	5.857703171	6.940942992	8.226452788	7.396258357
AURKAIP1	6.173927558	3.351720433	6.99237784	6.672677137	6.249305535	6.550623725	6.909041449	6.171936636	6.655612794	7.538456924	6.343611366	6.563165173	7.275087563	6.883120084	7.404249789	7.074806031	7.053447546	7.752079382
NDUFB4P8	-1.045876173	-3.280905553	-1.611914342	-1.59561189	-1.968977728	-2.176803233	-3.280905553	-1.401536253	-0.494915459	-2.021999248	-1.037761113	-1.719545938	-1.47903569	-2.119618647	-1.849427215	-1.417408617	-2.605809762	-3.280905553
CCNL2	8.080557832	5.131893047	7.506855409	7.283785062	7.802532937	7.357213163	7.738992221	7.746295398	7.294066912	7.017697848	7.86214787	7.796216668	7.968505804	7.916885108	7.622580924	7.520355994	7.362559942	7.111364521
AL391244.1	4.065976375	2.902529614	3.987187203	3.955640225	3.980481621	3.825614938	3.985532092	4.027738738	3.749609549	3.763000974	4.047716571	4.055900498	4.326158669	4.370253404	4.264805271	4.30645381	4.360799619	4.328345725
MRPL20	6.056310246	2.902529614	7.050894486	6.767508221	6.38452583	6.730116956	6.540271827	6.289460224	6.19998403	7.128742817	5.947261968	6.090864487	6.474630746	6.452872355	6.556656381	6.306601397	6.689004673	6.74111599
RN7SL657P	-3.280905553	-3.280905553	-3.280905553	-3.280905553	-3.280905553	-3.280905553	-3.280905553	-3.280905553	-3.280905553	-3.280905553	-3.280905553	-3.280905553	-3.280905553	-3.280905553	-3.280905553	-3.280905553	-3.280905553	-3.280905553
AL391244.3	2.829442522	-1.411145063	2.569042742	2.368609298	2.507465547	2.97636415	2.462175585	2.794685218	1.904271426	2.258542441	2.262626712	2.403045201	2.296532533	2.187674355	1.13639038	1.824516575	1.989334654	2.445313169
ANKRD65	3.986141706	3.532852535	3.623647534	3.854667151	3.721552827	3.944910845	3.894308989	4.135745002	3.202209098	3.250211116	3.052958193	2.969407301	3.982922412	4.734924933	4.127418631	3.472309742	3.706691453	4.664671865
AL391244.2	-1.153055354	-3.280905553	-2.65331701	-1.244408569	-1.001404538	-0.371192373	-2.537739817	-0.19317165	-1.299582411	-2.021999248	-1.170088568	-1.719545938	-1.47903569	-0.436350732	0.202378522	-0.848442178	-1.085489691	-3.280905553
TMEM88B	-0.266839555	-3.280905553	-1.611914342	-1.096405094	-0.686050193	-1.257389203	-2.537739817	-0.878558024	-3.280905553	-0.287102142	-0.129781275	-1.719545938	-2.284742904	-1.932837161	1.192580716	-0.971051462	-1.286863933	-1.152425301
LINC01770	1.453370193	-3.280905553	0.742301125	1.167397467	0.832631477	0.748430474	1.377786456	1.061778702	0.018581122	0.526723799	0.675354886	-0.503968736	1.235306448	0.786582382	0.49827242	1.185792665	1.94401722	2.728178346
VWA1	5.750078186	0.80046084	5.626098586	5.970647091	5.866570608	5.688043697	6.194637858	6.073807998	5.828608963	6.29823399	5.238570496	5.427340103	6.398794541	6.52390421	6.719699367	6.768443659	6.730464867	7.341753027
ATAD3C	2.712185052	3.918860472	1.905901074	2.025043759	2.098536004	1.3490018	3.177311965	1.596784894	2.625287812	1.785470354	1.524891753	1.366769375	2.187316088	1.598852848	2.319674313	2.676410051	2.889172357	1.49024143
ATAD3B	5.539254007	5.27105405	6.325003603	5.182251334	5.437476287	5.513506332	5.72225258	5.515672378	5.567635637	5.546391713	5.92716014	5.944129948	5.84841431	5.83378519	5.749480474	5.64946073	5.558532368	5.487480767
AL645728.2	-0.459770327	-3.280905553	-0.719011574	-0.045021916	-0.259939794	-0.23107935	0.640410809	-2.230120576	-0.494915459	-1.360122544	-0.60419647	-0.373169794	1.171191335	-0.207186306	-0.035083172	0.011329539	0.539524779	-2.048842558
ATAD3A	4.421581701	4.264679323	5.680738357	4.630651417	4.722599909	4.728952982	5.214282342	4.91924819	4.838885043	5.445607446	4.812841465	4.993512395	5.010641992	5.424431084	5.578143642	5.270925834	5.170598726	5.952693299
TMEM240	1.171826533	-3.280905553	0.965833409	0.464324008	1.275984113	0.406124324	1.377786456	0.61938528	0.018581122	-2.33323067	0.117329197	-0.437087446	1.519039602	1.008082415	0.49827242	1.648296632	2.428286904	0.193880748
SSU72	6.586369924	4.913945301	7.338643618	7.15676643	6.744063705	6.921984282	6.939510734	7.238827083	6.552145972	7.899654247	6.679664886	7.044052429	7.233505821	7.424777156	7.591570402	7.231581982	7.32272771	7.955338834
AL645728.1	0.43436906	-3.280905553	0.29193661	0.021301489	0.469158339	0.06919651	0.10229092	0.056674576	-0.494915459	0.788534404	-0.271265228	0.493467233	-0.480135209	-0.953549464	-0.170286199	-0.441469714	-0.609538558	0.359105101
AL691432.3	-3.280905553	-3.280905553	-3.280905553	-3.280905553	-3.280905553	-3.280905553	-3.280905553	-3.280905553	-3.280905553	-3.280905553	-3.280905553	-3.280905553	-3.280905553	-3.280905553	-3.280905553	-3.280905553	-3.280905553	-3.280905553
FNDC10	3.982981135	-0.116737631	4.6598262	4.146027707	4.199934292	4.311489316	3.960051574	4.066230047	4.286725315	5.316643697	4.209587777	3.778324649	5.125060037	3.994779189	5.570212055	4.509260444	4.468737987	6.24572763
AL691432.2	3.494344662	3.994974063	3.864822286	3.881696828	3.639163711	3.48308965	3.188326301	4.022854307	3.422295773	3.618960227	3.571066561	2.491541215	3.154441573	2.834302652	4.134607736	3.317214439	3.658407645	4.699767833
MIB2	6.25673743	1.356731997	7.092386325	6.028228624	6.471419191	6.568713354	6.157288348	6.234537842	6.404974324	6.266352931	6.920357768	6.7325186	6.812078868	6.391340504	6.818981786	6.778587667	6.483633113	6.591345148
MMP23B	0.672715945	0.55437129	-0.85871474	0.145447443	1.239165594	-0.795838621	-0.946603705	1.487574699	-0.494915459	-1.360122544	-0.60419647	1.347928781	1.734014396	-0.566207682	-0.319482546	1.824516575	1.824074977	0.278856919
CDK11B	6.362672413	5.27105405	6.830517411	6.327551456	6.030416418	6.179727038	6.416935853	6.111105091	7.11306297	6.241971114	6.971800468	6.811999885	6.083197787	6.287669276	6.275356612	6.327886826	6.270723314	6.41132414
FO704657.1	-2.537492767	-3.280905553	-3.280905553	-2.751622607	-1.527143048	-1.940133812	-3.280905553	-3.280905553	-3.280905553	-3.280905553	-3.280905553	-2.298571417	-3.280905553	-3.280905553	-3.280905553	-2.755022734	-2.605809762	-2.537163757
SLC35E2B	6.222306568	2.476501264	5.02535512	5.205615145	5.803344313	4.862041066	5.06391998	5.695249004	5.051766602	4.952666281	5.078280474	5.642651985	5.853530207	5.904433674	6.422117468	6.295839746	5.845584965	5.094941945
AL691432.1	2.397808404	1.010626773	1.672076635	1.10759583	1.790345572	1.079744115	0.506009687	1.596784894	-1.299582411	0.015292783	0.376477663	0.801095923	-0.480135209	0.838826757	2.241921838	1.99797263	1.637406089	-0.207146009
MMP23A	0.148697774	-3.280905553	-2.217429659	-0.045021916	-0.158199703	-1.558744888	-1.153528539	-0.021896178	-0.494915459	-3.280905553	-0.347575298	-0.725507492	0.034107945	-1.619158339	-1.849427215	0.93574911	0.599208274	-0.095965315
CDK11A	2.080540676	2.545620035	1.839644848	0.911703409	1.525712381	1.738075212	1.688245602	0.942697415	2.120987921	1.231694235	2.055998325	2.337700857	1.544569867	2.157136703	1.490296478	1.931071417	1.355319491	1.127493667
AL031282.2	1.524658124	-1.411145063	-1.013410847	-0.72623597	1.162583798	1.183562194	-0.946603705	-0.387554908	1.154713274	0.375535996	0.554759163	0.855466909	0.666102862	-0.261155871	-0.319482546	1.002438687	1.209748024	-3.280905553
AL031282.1	1.236954106	-3.280905553	4.23E-06	-0.264518474	0.832631477	0.877879423	0.574774779	-0.495540802	2.552552809	0.866214691	2.62402668	2.337700857	1.138032614	0.786582382	-0.890492642	0.454053548	0.34405543	1.03280258
SLC35E2A	4.48327727	3.631533011	3.070600881	3.109359535	4.604532435	4.201399495	3.166212892	3.0172966	3.539846786	3.031620964	4.235974643	4.332380244	3.851015512	3.968639261	3.703170957	4.193249579	3.766486833	3.167627026
NADK	5.394520549	3.09927477	4.805789394	4.931577253	5.285515193	5.203547535	6.32386422	5.257451145	4.475611985	5.831828957	5.269236038	5.869306914	5.071182528	5.744170398	6.189943147	5.915899993	5.923532686	5.41424138
GNB1	7.249533113	5.505963104	7.225365078	7.595098079	7.572839371	7.585510437	7.372066031	7.329140848	7.19001031	7.962351269	6.832844402	7.710775847	7.570560155	7.932559064	7.913344579	8.043656406	8.349130265	7.520873573
AL109917.1	-2.272851055	1.502927709	-1.383703068	-1.809537631	-0.686050193	-1.558744888	-0.765669127	-0.612268164	0.018581122	-3.280905553	-1.869653345	-1.719545938	-1.963583505	-1.484666284	-1.454776321	-1.603252164	-1.520978011	-3.280905553
CALML6	0.793093585	1.973313035	-0.366386015	0.259751759	0.619977604	0.814606348	1.624797933	0.719382448	-0.494915459	-0.054573517	-0.063923736	0.744595332	0.618813712	1.277813558	0.666428796	0.40559362	0.033869528	-3.280905553
TMEM52	-0.044161495	2.327458461	0.29193661	-0.523508411	-0.063164192	0.173749438	1.031444028	-0.739277887	-0.494915459	-0.127996236	-0.60419647	-0.64781943	1.594313739	-0.009483003	-0.170286199	0.011329539	0.65652047	1.808726044
CFAP74	-1.153055354	4.833309329	-1.383703068	-1.096405094	-1.80619596	-1.558744888	-1.395183194	-2.661888551	-3.280905553	-2.730614757	-1.037761113	-1.719545938	-0.586965805	-0.953549464	-2.394460913	-0.971051462	-1.8005844	-2.537163757
AL391845.2	-2.861835184	-3.280905553	-3.280905553	-2.060801544	-2.906231989	-3.280905553	-3.280905553	-2.661888551	-3.280905553	-3.280905553	-3.280905553	-2.558055302	-3.280905553	-2.89228384	-2.394460913	-3.280905553	-2.147732954	-3.280905553
GABRD	-1.045876173	3.86579149	0.078709358	-0.114541875	0.109965283	-1.736872946	-1.395183194	-1.628619395	-1.299582411	-3.280905553	-2.409188389	-0.894685951	-0.380672866	-0.155163088	-1.454776321	-0.355434806	-1.085489691	-2.537163757
AL391845.1	-3.280905553	-3.280905553	-3.280905553	-2.751622607	-2.906231989	-3.280905553	-3.280905553	-3.280905553	-3.280905553	-3.280905553	-2.409188389	-2.298571417	-3.280905553	-2.586440542	-2.394460913	-2.755022734	-3.280905553	-3.280905553
PRKCZ	3.941250925	3.662981493	3.456865009	3.54096486	3.873431738	3.452240729	3.684733726	4.032606689	2.823780447	4.486390706	3.94749183	3.867013172	3.856122209	4.195949412	4.958732378	3.848185161	3.47940192	3.732082265
AL590822.2	-0.530273949	3.351720433	-0.719011574	-0.523508411	-1.659933029	-2.460065816	-3.280905553	-1.898246539	-3.280905553	-0.908112912	-0.000941738	-1.086371755	-3.280905553	-1.767489264	-1.849427215	-2.067127097	-1.8005844	-3.280905553
PRKCZ-AS1	2.673497692	0.55437129	2.266863649	2.041117401	2.263459516	2.15051224	2.462175585	2.083216062	2.552552809	0.478067269	2.77562001	2.525473607	1.544569867	2.294420653	2.78931104	2.525851452	1.989334654	1.970746479
FAAP20	5.320079623	3.426923468	5.866896285	5.412836851	5.618601435	5.708855696	5.620209008	5.182779179	5.843929289	5.846278263	5.658733202	5.959726172	6.584861839	5.846600439	6.054366991	6.148102504	6.376845492	6.847530891
AL590822.1	-1.394735614	-3.280905553	-0.366386015	-2.751622607	-0.427414987	-2.176803233	-2.537739817	-1.401536253	-1.299582411	-3.280905553	-0.063923736	-1.432204309	-1.47903569	-1.484666284	-2.394460913	-2.755022734	-1.520978011	-3.280905553
SKI	5.915869184	4.874190611	5.193945155	5.604853245	6.371825838	5.21431271	6.146033547	5.919423935	6.022851927	5.184518218	5.393114455	6.070178541	6.300134154	6.348060315	6.522810306	6.999256916	7.738086628	6.331522261
MORN1	3.633878125	3.5665016	3.75527155	3.315041549	3.42227908	2.791554647	3.439454166	3.380158575	3.380882761	3.242948729	3.93143541	2.886972276	3.162708683	2.604637494	3.99148423	3.075341165	3.601171875	3.431622016
AL589739.1	-1.53267621	-3.280905553	-3.280905553	-1.244408569	-2.152490314	-2.812878118	-1.153528539	-3.280905553	-3.280905553	-3.280905553	-2.114344764	-2.874673946	-0.586965805	-2.334229835	-3.280905553	-3.280905553	-3.280905553	-3.280905553
AL513477.1	1.931120186	1.194033502	0.642195183	1.045207737	1.600192784	0.173749438	1.890618663	0.202038093	1.154713274	-1.360122544	1.076732998	0.386749424	1.594313739	1.38711294	0.743685975	1.648296632	1.608652375	-0.095965315
AL513477.2	0.396861988	-3.280905553	-0.265703228	0.365660859	0.619977604	0.814606348	-0.328861365	-0.287091944	0.018581122	-1.766140274	0.117329197	-0.142537663	0.959742518	1.053005495	-1.145219917	-0.735441711	-0.1504464	0.641746954
RER1	6.937268988	5.027030933	7.474472694	7.427521199	6.98549045	6.863102505	7.071039801	7.025870025	6.938522438	7.820451005	6.957996603	6.698063994	7.114427226	7.405961119	7.696703631	7.056286404	7.184652891	7.731499055
PEX10	4.27681496	2.070326474	3.500402768	3.465552463	3.670613566	3.178366111	3.723108798	3.518449179	3.202209098	3.935094324	2.766598068	3.029761014	3.612340799	3.70574246	4.47197377	3.875129235	4.299150882	4.005772782
PLCH2	6.284601225	4.900815082	5.40338809	5.082878234	6.192661185	5.832789827	5.386754388	5.142816848	5.939732028	5.176916601	6.493989907	6.966660955	6.443585997	6.691320804	6.741052307	5.964799729	5.27035146	4.966340561
AL139246.1	-0.946111758	-3.280905553	-2.65331701	-2.060801544	-1.659933029	-2.812878118	-2.049663921	-1.898246539	-1.299582411	-1.766140274	-1.47787749	0.230945998	-1.116954182	0.035981797	-0.035083172	-1.105056861	-1.520978011	-3.280905553
AL139246.4	0.396861988	-3.280905553	-1.383703068	-0.187582183	-0.208173085	-0.610736638	-0.328861365	-1.205383115	-0.494915459	-1.193216707	0.954940247	1.421858393	0.841132772	1.074953136	1.016984708	0.07468893	-0.48036222	-3.280905553
PANK4	3.847048263	0.80046084	3.875884471	3.890595344	4.263192562	3.518265658	3.839468959	3.663588289	3.462553108	4.104942514	3.935466299	4.393373892	4.174977541	4.505691071	4.46628666	4.543256195	4.480688286	3.403513493
HES5	1.258025941	-3.280905553	1.816865553	1.941874279	0.996027399	1.052578768	1.214983522	0.455055486	1.904271426	2.988846829	2.984574858	2.508607171	2.187316088	1.38711294	2.319674313	1.373861648	0.477265258	3.394020954
AL139246.5	2.719799571	-3.280905553	2.80724856	2.262924541	2.035513431	2.200869031	2.856721144	2.083216062	3.57699422	2.007424522	3.982978443	3.379699136	2.654049303	1.910946943	3.226146448	2.420046414	2.523784527	2.369843719
TNFRSF14-AS1	0.43436906	-0.623394042	-0.171590847	0.415835692	0.300711758	1.052578768	1.41577028	1.622842895	1.502391553	-0.054573517	1.832149058	3.590734216	1.75603711	2.998328801	0.953358992	2.581443367	0.764735953	0.278856919
TNFRSF14	5.284579906	3.463104273	5.47606595	5.464407449	5.829123143	6.493059531	5.443017537	5.426020263	5.294115571	5.445607446	6.486454124	7.757701872	6.907403379	7.355018405	5.548845463	6.965701639	6.559776046	6.485825583
AL139246.2	-2.537492767	-3.280905553	-1.883134772	-2.365252024	-1.659933029	-2.812878118	-3.280905553	-3.280905553	-3.280905553	-2.730614757	-2.114344764	-1.568733186	-1.116954182	-0.785944293	-3.280905553	-1.417408617	-3.280905553	-3.280905553
AL139246.3	-0.604400865	-3.280905553	-2.217429659	-0.72623597	-0.686050193	-1.558744888	-0.765669127	-1.628619395	-3.280905553	-1.766140274	-2.114344764	0.958422684	-0.039852104	0.556342478	-3.280905553	0.454053548	-0.252259771	-3.280905553
FAM213B	3.727499587	2.954287908	4.118726699	4.065805603	3.812079788	4.128474075	3.273538678	3.754787563	3.613209119	4.495586645	4.051435721	4.693045498	4.645131681	5.005911406	4.677911158	4.967174285	4.64899214	4.461546637
MMEL1	-1.045876173	-0.116737631	-1.383703068	-0.72623597	-1.092329332	-0.795838621	-1.153528539	-3.280905553	-1.299582411	-1.548895099	-2.409188389	-1.307486136	0.29701399	1.179945993	-0.035083172	-0.05494076	-0.1504464	0.359105101
AL831784.1	-3.280905553	-3.280905553	-3.280905553	-3.280905553	-3.280905553	-3.280905553	-3.280905553	-3.280905553	-3.280905553	-3.280905553	-3.280905553	-3.280905553	-3.280905553	-3.280905553	-3.280905553	-3.280905553	-3.280905553	-3.280905553
TTC34	0.278109291	2.735083815	-1.611914342	-0.431914354	0.404120284	-0.043529598	0.277547763	-0.739277887	0.018581122	-1.766140274	0.856334928	0.773122203	-0.28762763	0.035981797	0.088527822	-0.05494076	0.412197273	0.576106532
AC242022.1	-2.861835184	-3.280905553	-3.280905553	-3.280905553	-3.280905553	-3.280905553	-3.280905553	-3.280905553	-3.280905553	-3.280905553	-3.280905553	-3.280905553	-3.280905553	-3.280905553	-3.280905553	-3.280905553	-3.280905553	-3.280905553
AL592464.2	-3.280905553	-3.280905553	-3.280905553	-3.280905553	-3.280905553	-3.280905553	-3.280905553	-3.280905553	-3.280905553	-3.280905553	-3.280905553	-3.280905553	-3.280905553	-3.280905553	-3.280905553	-3.280905553	-3.280905553	-3.280905553
AL592464.1	-3.280905553	2.070326474	-3.280905553	-3.280905553	-3.280905553	-3.280905553	-3.280905553	-3.280905553	-3.280905553	-3.280905553	-3.280905553	-3.280905553	-3.280905553	-3.280905553	-3.280905553	-3.280905553	-3.280905553	-3.280905553
AL589702.1	-3.280905553	-3.280905553	-3.280905553	-3.280905553	-3.280905553	-3.280905553	-3.280905553	-3.280905553	-3.280905553	-3.280905553	-2.409188389	-3.280905553	-3.280905553	-3.280905553	-3.280905553	-3.280905553	-3.280905553	-3.280905553
ACTRT2	-3.280905553	-3.280905553	-3.280905553	-3.280905553	-3.280905553	-3.280905553	-3.280905553	-3.280905553	-3.280905553	-3.280905553	-3.280905553	-3.280905553	-3.280905553	-3.280905553	-3.280905553	-3.280905553	-3.280905553	-3.280905553
LINC00982	0.278109291	0.257493058	0.29193661	0.643458004	0.97378791	1.456539721	1.524066472	-0.021896178	0.943389687	-2.33323067	-1.315790471	1.403728115	0.799325543	1.770065332	-1.145219917	1.729284382	1.773159318	2.248677676
PRDM16	0.236248803	4.201831215	0.83590933	0.911703409	1.20138278	0.714168294	1.656870532	0.131186383	0.396512709	-2.33323067	-1.47787749	0.801095923	0.756270552	2.294420653	-0.170286199	2.292599946	1.773159318	-0.76448873
MIR4251	-3.280905553	-3.280905553	-3.280905553	-3.280905553	-3.280905553	-3.280905553	-3.280905553	-3.280905553	-3.280905553	-3.280905553	-3.280905553	-3.280905553	-3.280905553	-3.280905553	-3.280905553	-3.280905553	-3.280905553	-3.280905553
AL008733.1	-2.861835184	-3.280905553	-3.280905553	-3.280905553	-3.280905553	-3.280905553	-3.280905553	-3.280905553	-3.280905553	-3.280905553	-3.280905553	-3.280905553	-3.280905553	-3.280905553	-3.280905553	-3.280905553	-3.280905553	-3.280905553
AL512383.1	-3.280905553	-3.280905553	-3.280905553	-1.809537631	-2.362795316	-2.460065816	-0.328861365	-3.280905553	-1.299582411	-3.280905553	-2.114344764	-1.086371755	-2.698500152	-1.932837161	-3.280905553	-1.816625471	-2.147732954	-3.280905553
AL590438.1	-1.855806938	-3.280905553	-3.280905553	-3.280905553	-3.280905553	-3.280905553	-2.537739817	-2.661888551	-3.280905553	-2.730614757	-3.280905553	-0.987347615	-3.280905553	-2.586440542	-2.394460913	-3.280905553	-3.280905553	-3.280905553
ARHGEF16	3.294685109	3.86579149	5.384147636	4.476657064	4.035200778	3.915056502	3.887566908	4.719400446	2.760602719	4.364532244	4.066217179	2.542145135	4.266039349	5.063305704	5.241093662	4.581931206	3.593855066	3.895729617
AL512413.1	-3.280905553	1.63566229	-2.217429659	-2.060801544	-2.152490314	-1.940133812	-3.280905553	-3.280905553	-3.280905553	-2.730614757	-1.869653345	-3.280905553	-3.280905553	-1.484666284	-3.280905553	-2.067127097	-2.605809762	-3.280905553
MEGF6	4.878060162	4.244032671	4.553608668	4.557105893	5.934357704	5.299104466	4.968113745	4.310254392	4.41535634	2.690928829	4.416965909	4.666679546	6.721245603	6.002168732	5.075399825	6.229527503	6.252251776	4.943746677
MIR551A	-3.280905553	-3.280905553	-3.280905553	-3.280905553	-3.280905553	-2.812878118	-1.685624236	-3.280905553	-3.280905553	-3.280905553	-3.280905553	-3.280905553	-3.280905553	-3.280905553	-3.280905553	-3.280905553	-3.280905553	-3.280905553
AL513320.1	0.821681544	3.389811906	-0.171590847	-0.187582183	0.730219158	-0.103377486	1.488863322	-0.739277887	-1.299582411	-1.043633503	0.226634717	0.907863012	-1.116954182	0.459556255	-3.280905553	0.500938474	-0.1504464	-3.280905553
TPRG1L	6.248206443	5.176158881	6.929397395	7.139606505	6.636686379	7.05069319	6.560546961	6.689198973	6.538086294	7.616397899	5.948259745	6.305030823	6.574055146	6.644388524	7.078632198	6.700395979	7.142647836	7.682142382
WRAP73	4.216195999	3.351720433	4.342558588	4.123558649	4.158633332	4.18585673	4.296706235	4.227760695	3.64853716	4.227749097	4.206255224	4.568375319	4.838141553	5.123777605	4.500077824	4.512124221	4.468737987	4.287914827
TP73	3.199863911	3.892569982	2.555346375	3.410934316	3.540478725	3.937504977	3.411527285	3.789712013	1.904271426	2.545025049	3.813739798	3.121364265	4.630304589	5.281922128	4.197746735	4.175295272	2.981776662	3.211520495
AL136528.1	-1.268840606	-3.280905553	-2.217429659	-3.280905553	-2.906231989	-2.460065816	-2.537739817	-2.661888551	-3.280905553	-2.33323067	-1.660507331	-1.086371755	-2.698500152	-2.586440542	-3.280905553	-3.280905553	-3.280905553	-3.280905553
AL136528.2	-2.537492767	-3.280905553	-3.280905553	-2.751622607	-1.968977728	-3.280905553	-3.280905553	-3.280905553	-3.280905553	-3.280905553	-1.315790471	-1.887984392	-1.701061791	-2.89228384	-2.394460913	-2.755022734	-2.605809762	-3.280905553
TP73-AS1	4.150102617	1.194033502	3.259829882	3.951393957	4.624298837	3.837600527	4.602787488	3.694633042	3.539846786	3.040025686	3.534329421	3.950563954	4.397947443	4.920610017	4.02281802	4.719614699	5.235511927	3.791131891
RF02197	-3.280905553	-3.280905553	-3.280905553	-3.280905553	-3.280905553	-3.280905553	-3.280905553	-3.280905553	-3.280905553	-3.280905553	-3.280905553	-3.280905553	-3.280905553	-3.280905553	-3.280905553	-3.280905553	-3.280905553	-3.280905553
CCDC27	-1.53267621	1.010626773	-2.65331701	-3.280905553	-0.835127921	-2.812878118	-3.280905553	-3.280905553	-3.280905553	-3.280905553	-1.170088568	-1.568733186	-1.47903569	-1.36164977	-3.280905553	-2.370457825	-1.8005844	-2.537163757
SMIM1	0.102845721	-3.280905553	-1.611914342	0.145447443	0.300711758	0.489517451	-0.460297086	-1.628619395	1.154713274	-1.548895099	-1.037761113	-0.311964239	1.642399465	-0.009483003	0.202378522	0.633090559	2.15758352	0.507336617
LRRC47	5.596211275	4.977861555	6.020584587	5.773086591	5.708887626	5.823779896	5.707015733	5.814515494	5.58597455	6.034700847	5.367982595	5.677024524	5.866241139	5.867185442	5.966451375	6.012096216	6.058556607	6.275758135
RN7SL574P	-0.682543763	-3.280905553	-2.65331701	-1.096405094	-1.001404538	-1.127439891	-3.280905553	-1.628619395	-1.299582411	-3.280905553	-1.037761113	-0.80761829	-1.963583505	-1.767489264	-0.890492642	-1.105056861	-1.085489691	-3.280905553
AL365330.1	0.793093585	-3.280905553	-0.265703228	-0.114541875	0.264526841	-0.23107935	0.76335125	0.812895539	1.154713274	0.20662946	0.856334928	0.592831809	0.569921819	0.704487516	0.817015427	1.002438687	0.272534843	-3.280905553
CEP104	5.015878127	5.219106854	5.233184716	4.894457409	4.872872784	5.107822851	4.851699962	4.879271909	5.051766602	5.286937913	5.534023328	5.278583386	4.908652458	4.680492708	4.443311347	4.559958311	4.561678413	3.902440383
DFFB	2.044611196	-1.411145063	2.009984311	2.368609298	2.647519806	2.42924154	1.624797933	2.460862891	1.649145987	1.86331142	1.814748132	2.827010906	2.281427331	3.191523067	1.490296478	2.803409287	2.394996002	1.03280258
C1orf174	3.881402485	4.264679323	4.230676939	4.104563361	3.988822977	4.048231152	4.029067985	4.701171556	3.749609549	4.528812299	3.167058976	3.83354428	4.146082279	4.616462799	4.366009358	4.411417886	3.966697364	4.267266387
LINC01134	0.793093585	2.403903683	-0.083243606	0.464324008	-0.313633348	-0.898131447	1.591996085	0.269572507	-1.299582411	0.748067312	1.724448788	0.423206215	-0.82775856	-0.155163088	-0.035083172	-0.197378274	-1.085489691	-0.945456732
LINC01346	-3.280905553	2.1612253	-3.280905553	-3.280905553	-3.280905553	-2.812878118	-3.280905553	-3.280905553	-3.280905553	-3.280905553	-3.280905553	-3.280905553	-3.280905553	-3.280905553	-3.280905553	-3.280905553	-3.280905553	-3.280905553
LINC01345	-3.280905553	-1.411145063	-3.280905553	-3.280905553	-3.280905553	-2.812878118	-3.280905553	-2.230120576	-3.280905553	-3.280905553	-3.280905553	-3.280905553	-3.280905553	-3.280905553	-3.280905553	-3.280905553	-3.280905553	-3.280905553
AL805961.1	-3.280905553	1.869302633	-3.280905553	-3.280905553	-3.280905553	-3.280905553	-3.280905553	-3.280905553	-3.280905553	-3.280905553	-3.280905553	-3.280905553	-3.280905553	-3.280905553	-3.280905553	-3.280905553	-3.280905553	-3.280905553
AL805961.2	-2.861835184	0.80046084	-3.280905553	-3.280905553	-3.280905553	-3.280905553	-3.280905553	-0.287091944	-3.280905553	-3.280905553	-3.280905553	-3.280905553	-3.280905553	-3.280905553	-3.280905553	-3.280905553	-3.280905553	-3.280905553
EEF1DP6	-3.280905553	-3.280905553	-3.280905553	-2.751622607	-3.280905553	-3.280905553	-3.280905553	-3.280905553	-3.280905553	-3.280905553	-3.280905553	-3.280905553	-3.280905553	-3.280905553	-3.280905553	-3.280905553	-3.280905553	-3.280905553
LINC01777	-3.280905553	2.476501264	-3.280905553	-3.280905553	-2.906231989	-3.280905553	-3.280905553	-3.280905553	-3.280905553	-3.280905553	-3.280905553	-3.280905553	-3.280905553	-3.280905553	-3.280905553	-3.280905553	-3.280905553	-3.280905553
AL355602.1	-3.280905553	-3.280905553	-3.280905553	-3.280905553	-3.280905553	-3.280905553	-3.280905553	-3.280905553	-3.280905553	-3.280905553	-3.280905553	-3.280905553	-3.280905553	-3.280905553	-3.280905553	-2.755022734	-3.280905553	-3.280905553
Z98747.1	-3.280905553	-3.280905553	-3.280905553	-3.280905553	-3.280905553	-3.280905553	-3.280905553	-2.230120576	-3.280905553	-3.280905553	-3.280905553	-3.280905553	-3.280905553	-3.280905553	-3.280905553	-3.280905553	-3.280905553	-3.280905553
LINC01646	-3.280905553	1.973313035	-3.280905553	-3.280905553	-3.280905553	-3.280905553	-3.280905553	-3.280905553	-3.280905553	-3.280905553	-3.280905553	-3.280905553	-3.280905553	-3.280905553	-3.280905553	-3.280905553	-3.280905553	-3.280905553
AJAP1	-0.207865881	-1.411145063	0.356541076	0.365660859	-0.686050193	-1.257389203	-0.604918468	-1.205383115	-1.299582411	2.007424522	0.856334928	3.836926326	-0.117809581	2.125938654	-0.170286199	-1.816625471	0.34405543	1.837024771
BX005132.2	-3.280905553	-3.280905553	-3.280905553	-3.280905553	-3.280905553	-3.280905553	-3.280905553	-3.280905553	-1.299582411	-3.280905553	-2.409188389	-3.280905553	-3.280905553	-3.280905553	-3.280905553	-3.280905553	-3.280905553	-3.280905553
BX005132.1	-3.280905553	2.070326474	-3.280905553	-3.280905553	-3.280905553	-3.280905553	-3.280905553	-3.280905553	-3.280905553	-3.280905553	-3.280905553	-3.280905553	-3.280905553	-3.280905553	-3.280905553	-3.280905553	-3.280905553	-3.280905553
AL691497.1	-3.280905553	-3.280905553	-3.280905553	-3.280905553	-3.280905553	-3.280905553	-3.280905553	-3.280905553	-3.280905553	-3.280905553	-3.280905553	-3.280905553	-3.280905553	-3.280905553	-3.280905553	-3.280905553	-3.280905553	-3.280905553
AL139823.1	-3.280905553	1.010626773	-3.280905553	-3.280905553	-3.280905553	-3.280905553	-3.280905553	-3.280905553	-3.280905553	-3.280905553	-3.280905553	-2.874673946	-3.280905553	-3.280905553	-3.280905553	-3.280905553	-3.280905553	-3.280905553
Z98259.3	-2.861835184	2.327458461	-3.280905553	-3.280905553	-2.906231989	-2.460065816	-3.280905553	-3.280905553	-1.299582411	-3.280905553	-3.280905553	-3.280905553	-3.280905553	-2.119618647	-2.394460913	-2.755022734	-3.280905553	-1.394139643
Z98259.2	-3.280905553	2.674652234	-3.280905553	-3.280905553	-3.280905553	-3.280905553	-3.280905553	-3.280905553	-3.280905553	-3.280905553	-3.280905553	-3.280905553	-3.280905553	-3.280905553	-3.280905553	-2.755022734	-3.280905553	-3.280905553
Z98259.1	-3.280905553	-3.280905553	-3.280905553	-3.280905553	-3.280905553	-3.280905553	-3.280905553	-3.280905553	-3.280905553	-3.280905553	-3.280905553	-3.280905553	-3.280905553	-3.280905553	-3.280905553	-3.280905553	-3.280905553	-3.280905553
Z97988.1	-2.537492767	2.403903683	-3.280905553	-3.280905553	-3.280905553	-3.280905553	-3.280905553	-3.280905553	-3.280905553	-3.280905553	-3.280905553	-3.280905553	-3.280905553	-3.280905553	-3.280905553	-3.280905553	-3.280905553	-3.280905553
AL365255.1	-2.049311653	3.231012252	-3.280905553	-3.280905553	-3.280905553	-2.812878118	-2.049663921	-3.280905553	-3.280905553	-3.280905553	-2.114344764	-2.874673946	-3.280905553	-2.89228384	-3.280905553	-2.755022734	-3.280905553	-3.280905553
MIR4417	-3.280905553	-3.280905553	-3.280905553	-3.280905553	-2.906231989	-3.280905553	-3.280905553	-3.280905553	-3.280905553	-3.280905553	-3.280905553	-3.280905553	-3.280905553	-3.280905553	-3.280905553	-3.280905553	-3.280905553	-3.280905553
MIR4689	-3.280905553	-3.280905553	-3.280905553	-3.280905553	-3.280905553	-3.280905553	-3.280905553	-3.280905553	-3.280905553	-3.280905553	-3.280905553	-2.874673946	-3.280905553	-3.280905553	-3.280905553	-3.280905553	-2.605809762	-3.280905553
NPHP4	3.665765113	3.389811906	3.694088447	3.523908589	3.786789341	3.133698936	3.629233739	3.139659081	3.716699294	3.191061869	3.636905891	3.661109265	4.630304589	4.295112033	4.02281802	3.936108233	4.34780914	3.732082265
KCNAB2	3.364353971	3.052546274	4.056887771	3.047049335	4.332558499	5.143663618	3.676934681	4.080403583	3.103824917	4.022516501	4.980229747	6.749666481	5.36606466	6.538292903	5.389702866	5.963754126	4.66304416	3.232976389
CHD5	2.369043061	4.819420686	1.04637325	0.600716283	2.898359122	-1.127439891	4.441830724	1.273977427	3.844062238	-1.548895099	1.667425437	0.715492992	0.921279327	-1.767489264	0.49827242	2.821992152	3.363710196	-2.537163757
RPL22	7.388889587	7.26560967	7.932766552	8.238922881	7.745834043	7.818541222	7.593812791	7.790073538	8.049498555	8.005369972	6.878050143	6.867210045	7.848083696	8.0107866	7.599385746	7.53239542	8.042512404	7.609667135
AL031847.1	-1.855806938	-3.280905553	-0.719011574	-0.72623597	-0.835127921	-0.700321023	-0.765669127	-1.205383115	-0.494915459	-3.280905553	-2.409188389	-1.719545938	-0.28762763	-1.36164977	-1.849427215	-1.816625471	-0.361807565	-3.280905553
RNF207	3.038737242	3.052546274	4.256300097	3.741180424	3.770754676	2.97636415	2.856721144	4.616165224	1.782340904	2.382688105	3.852627634	3.104625847	2.235138968	4.215840918	4.516681168	3.585398852	2.80296118	0.007256943
ICMT	5.771301908	3.782337976	6.563473803	6.842225478	6.263698797	6.357424589	6.422776807	6.405651658	6.009326931	6.744430364	5.543297647	5.799952526	5.839417605	6.482937853	6.591033753	6.630956524	6.70097252	6.974764537
LINC00337	-2.861835184	1.194033502	-3.280905553	-1.244408569	-1.80619596	-1.940133812	-3.280905553	-1.032735508	-3.280905553	-2.33323067	-1.47787749	-1.887984392	-3.280905553	-2.89228384	-1.454776321	-1.252795954	-2.605809762	-2.537163757
HES3	-3.280905553	-3.280905553	-3.280905553	-3.280905553	-3.280905553	-3.280905553	-3.280905553	-3.280905553	-3.280905553	-3.280905553	-3.280905553	-3.280905553	-2.284742904	-3.280905553	-3.280905553	-3.280905553	-3.280905553	-3.280905553
GPR153	4.997201533	3.144537107	4.954075677	4.437724152	5.077044056	4.95849492	4.948812501	4.950450331	4.677230922	5.87474984	4.944674619	5.778127153	6.023169952	5.874243134	5.679931262	6.421490158	6.937563307	6.482470431
ACOT7	5.141670992	4.344432209	5.209332057	4.743008711	4.606340614	4.940083777	5.072862629	4.79583439	4.956314692	6.144005772	5.124915066	6.203229004	5.110176034	5.830563511	6.510428688	5.699311914	4.915742627	5.965567657
AL031848.2	-3.280905553	-3.280905553	-3.280905553	-3.280905553	-3.280905553	-3.280905553	-3.280905553	-3.280905553	-3.280905553	-3.280905553	-3.280905553	-3.280905553	-3.280905553	-3.280905553	-3.280905553	-3.280905553	-3.280905553	-3.280905553
HES2	5.33997975	3.004253446	6.011835916	6.003831687	5.773077522	5.871195441	3.960051574	5.740579343	5.116276007	6.434371032	5.447757083	5.531201244	5.586407271	5.935505641	6.167337497	5.028464068	4.757752977	6.032865172
ESPN	5.538177744	-1.411145063	5.626098586	5.0254603	5.632864723	5.03855555	5.036754555	4.573378149	5.691366594	4.039382754	5.933220152	4.372551242	5.825165586	5.213079048	6.153248194	5.085334236	4.680418875	5.627724018
MIR4252	-1.268840606	-3.280905553	-0.474625945	-2.751622607	-0.686050193	-1.736872946	-2.537739817	-1.205383115	-3.280905553	-3.280905553	-1.869653345	-3.280905553	-1.701061791	-1.932837161	-3.280905553	-2.370457825	-3.280905553	-3.280905553
AL031848.1	1.032026748	-3.280905553	1.264086488	-0.264518474	0.951200219	0.679072596	0.876632918	0.61938528	1.649145987	-0.908112912	2.210354218	0.349347437	0.666102862	0.204738902	0.49827242	-0.630652826	-0.609538558	-3.280905553
TNFRSF25	5.620821324	3.838506535	5.897072549	4.854084377	5.66791794	5.552812243	5.27495482	5.756849963	5.974949092	4.858392048	6.119247162	6.409236507	6.163661752	5.706002434	5.457202353	5.73529512	4.652517997	4.832190232
PLEKHG5	6.405205185	4.363700108	6.092288473	5.524239156	6.151767671	5.489651485	5.626296475	5.588554147	6.319878558	5.431302028	6.316049106	6.170093752	6.68296074	5.634832086	6.528279322	5.83587012	5.735191274	6.128983553
NOL9	5.250814915	4.019478324	5.666475078	5.320371371	5.274185414	5.355765257	5.084700581	5.453505667	5.090817329	5.108636308	5.292993503	5.358412549	5.338962879	5.25092689	4.716750648	4.872293131	5.279501642	5.10661235
RNU6-731P	-1.045876173	-3.280905553	-0.474625945	-1.409349591	-0.55094457	-0.526391277	0.192578956	-0.495540802	-3.280905553	-2.33323067	-0.513488688	-0.196832067	-0.117809581	-1.932837161	-3.280905553	-2.067127097	-2.147732954	-3.280905553
AL591866.1	0.278109291	-3.280905553	2.364341784	1.550927403	1.20138278	1.852752784	2.329173717	1.338298978	2.694531136	1.260750526	2.793496382	1.289884154	1.171191335	0.319496943	0.088527822	0.792342048	1.518784065	0.576106532
TAS1R1	-2.537492767	-3.280905553	0.078709358	-1.59561189	-0.55094457	-1.940133812	-0.946603705	-2.230120576	-1.299582411	-2.730614757	-1.170088568	-2.078720442	0.921279327	-1.619158339	-2.394460913	-0.735441711	-2.605809762	-3.280905553
ZBTB48	5.063035844	4.11353397	5.095645691	4.65435639	5.155707185	5.170761486	5.167738344	4.950450331	4.984237122	4.23874381	5.016833174	5.470439349	5.972341605	5.703362931	5.082852194	5.125160167	5.08707672	5.234446069
KLHL21	5.841910768	3.389811906	5.882063313	5.768266582	6.342835379	6.083192923	5.742943907	6.057182338	5.141293205	6.042042004	5.734718934	5.557064569	6.00489344	6.202379307	6.46552406	6.165487077	5.939495463	5.617563902
PHF13	4.374117753	2.848845116	4.182485509	4.160814993	4.551084448	4.638216696	4.146671879	4.447806654	4.330888966	4.260485013	4.343027555	3.94743836	4.541166116	4.987225895	5.022126679	4.712162407	4.843544068	4.348144065
THAP3	3.485438195	2.246734814	3.656093085	3.711356852	4.032513554	4.138197753	4.29160808	3.5994198	3.716699294	3.60203053	3.809353504	4.038380325	4.744861923	4.359116884	3.760060058	4.160769193	4.580309676	3.638712927
DNAJC11	4.578486837	1.010626773	4.366285388	4.207852993	4.537881018	3.457428242	4.671120337	4.679609257	4.095166235	4.785285803	4.330837671	4.440822248	4.174977541	5.039784518	5.47430358	4.699655733	4.598703395	3.597952101
LINC01672	-3.280905553	-3.280905553	-3.280905553	-3.280905553	-3.280905553	-3.280905553	-2.049663921	-3.280905553	-3.280905553	-3.280905553	-1.315790471	-3.280905553	-3.280905553	-3.280905553	-3.280905553	-3.280905553	-3.280905553	-3.280905553
AL591163.1	-2.861835184	-3.280905553	-3.280905553	-2.751622607	-3.280905553	-3.280905553	-3.280905553	-3.280905553	-3.280905553	-3.280905553	-3.280905553	-3.280905553	-3.280905553	-3.280905553	-3.280905553	-3.280905553	-3.280905553	-3.280905553
CAMTA1-DT	0.055488418	-3.280905553	0.224302952	-0.431914354	-0.616916411	0.06919651	-0.208406553	-0.739277887	-1.299582411	-0.908112912	0.173016899	-0.196832067	0.034107945	-1.932837161	-1.145219917	-0.971051462	-0.908811667	-3.280905553
CAMTA1	4.315019655	5.165219101	4.722448257	5.029494367	4.901136388	5.506015748	4.766072736	5.113250818	4.642606996	5.148048397	4.603323083	4.925248615	5.019772849	4.911490883	4.591732829	4.717134876	4.95624801	5.496379693
AL590128.1	-2.049311653	-3.280905553	-1.013410847	-2.751622607	-2.362795316	-3.280905553	-3.280905553	-3.280905553	-3.280905553	-3.280905553	-3.280905553	-1.719545938	-2.284742904	-3.280905553	-1.849427215	-2.370457825	-2.147732954	-3.280905553
AL512330.1	-3.280905553	-3.280905553	-3.280905553	-3.280905553	-3.280905553	-3.280905553	-3.280905553	-3.280905553	-3.280905553	-3.280905553	-3.280905553	-3.280905553	-3.280905553	-3.280905553	-3.280905553	-3.280905553	-3.280905553	-3.280905553
RNU1-8P	-2.537492767	-3.280905553	-3.280905553	-2.751622607	-2.906231989	-2.176803233	-2.537739817	-3.280905553	-3.280905553	-3.280905553	-3.280905553	-2.078720442	-2.284742904	-3.280905553	-3.280905553	-3.280905553	-1.520978011	-3.280905553
CAMTA1-IT1	-2.049311653	-3.280905553	-3.280905553	-2.751622607	-2.906231989	-3.280905553	-3.280905553	-3.280905553	-3.280905553	-3.280905553	-3.280905553	-2.558055302	-3.280905553	-3.280905553	-3.280905553	-3.280905553	-3.280905553	-3.280905553
Z97987.1	-3.280905553	2.246734814	-3.280905553	-3.280905553	-3.280905553	-3.280905553	-3.280905553	-3.280905553	-3.280905553	-3.280905553	-3.280905553	-3.280905553	-3.280905553	-3.280905553	-3.280905553	-3.280905553	-2.147732954	-3.280905553
AL365194.1	-2.861835184	-3.280905553	-2.217429659	-3.280905553	-2.609075689	-3.280905553	-3.280905553	-3.280905553	-1.299582411	-3.280905553	-3.280905553	-3.280905553	-3.280905553	-3.280905553	-3.280905553	-3.280905553	-1.085489691	-3.280905553
AL359881.3	-1.268840606	-3.280905553	-3.280905553	-3.280905553	-0.616916411	-1.008234542	-0.946603705	-1.898246539	-3.280905553	-3.280905553	-1.315790471	-2.078720442	-0.586965805	-1.045268759	-1.849427215	-2.370457825	-2.147732954	-3.280905553
AL359881.2	-1.685213683	-3.280905553	-1.186709201	-0.72623597	-0.313633348	-1.008234542	-0.460297086	-1.401536253	-0.494915459	-1.766140274	-1.660507331	-0.574101911	-0.200221409	-1.248303523	-1.454776321	-1.603252164	-1.520978011	-3.280905553
AL359881.1	-0.76516284	-3.280905553	-1.883134772	-2.060801544	-0.686050193	-1.400212768	-1.153528539	-1.898246539	-3.280905553	-2.021999248	-0.804752637	-0.142537663	-2.284742904	-2.334229835	-1.454776321	-0.355434806	-2.605809762	-3.280905553
VAMP3	6.086809711	4.833309329	6.857276025	6.950971935	6.35202499	7.010671458	6.13184044	7.113481262	6.702590912	7.818620233	6.082457977	6.649363992	6.460449848	6.675247209	6.496545546	6.527900779	6.772388087	6.836184654
Z98884.2	-0.328327044	-3.280905553	-0.719011574	-0.523508411	-0.915872045	-1.400212768	-3.280905553	-0.387554908	-3.280905553	-1.193216707	-0.804752637	0.230945998	-0.117809581	-0.009483003	-1.454776321	-0.971051462	-1.520978011	-0.459068971
PER3	3.696962535	3.5665016	3.718873913	4.422465671	4.288189787	3.415396276	4.083178994	4.91924819	3.202209098	2.763779626	3.555436479	3.137910705	4.722666633	3.953909782	2.714522328	4.018979364	5.014950435	4.262057768
Z98884.1	-1.855806938	-3.280905553	-1.611914342	-0.431914354	-1.001404538	-0.898131447	-1.395183194	0.131186383	-1.299582411	-1.766140274	-1.315790471	-1.432204309	-0.28762763	-2.586440542	-1.849427215	-0.355434806	-2.147732954	-3.280905553
UTS2	-2.537492767	-1.411145063	-0.265703228	0.415835692	-0.063164192	1.183562194	-0.328861365	1.596784894	-3.280905553	-1.548895099	1.866333651	3.735477109	-1.701061791	-0.261155871	0.088527822	2.716690686	-2.605809762	-3.280905553
TNFRSF9	-0.604400865	1.757206975	0.477669398	1.359104028	-0.686050193	3.452240729	-0.946603705	0.9834931	-3.280905553	3.348223072	4.09533337	5.638781768	-0.480135209	4.07864227	0.666428796	3.020081023	-2.605809762	1.216350672
AL009183.1	-3.280905553	-3.280905553	-3.280905553	-3.280905553	-2.609075689	-3.280905553	-3.280905553	-3.280905553	-3.280905553	-3.280905553	-3.280905553	-2.078720442	-3.280905553	-3.280905553	-3.280905553	-2.755022734	-3.280905553	-3.280905553
PARK7	6.375986154	4.067272499	7.118817205	7.269785438	6.692225357	7.212078448	6.938695645	6.751791522	6.598045973	7.60617511	5.934227684	6.924364793	7.242796179	7.498948178	6.627161774	7.09929347	7.427797205	7.238795885
RF00019	-2.537492767	-3.280905553	-2.65331701	-3.280905553	-3.280905553	-2.460065816	-3.280905553	-2.230120576	-3.280905553	-2.33323067	-3.280905553	-2.558055302	-3.280905553	-1.767489264	-2.394460913	-2.755022734	-2.605809762	-3.280905553
AL034417.4	1.05628784	2.476501264	1.793720809	0.946255452	1.600192784	1.326497732	0.703190192	1.458929686	0.695710349	1.28923315	1.608055121	0.744595332	0.412441834	-0.155163088	0.743685975	-0.355434806	-0.751428823	0.103584398
AL034417.3	0.006523668	-3.280905553	0.078709358	-0.839390983	-0.36940275	0.814606348	-0.097238466	-0.287091944	-1.299582411	-0.564447951	1.459213924	-1.432204309	-2.284742904	-1.619158339	-1.849427215	-2.067127097	-1.286863933	0.359105101
ERRFI1	4.667800228	4.264679323	4.453786313	4.920758443	4.75719177	4.58232825	3.363746503	4.330161294	4.217836613	5.62810365	3.760203044	3.533521481	3.492839273	3.830325043	5.439895979	4.225014784	4.554158012	4.707452336
AL034417.2	-1.153055354	-3.280905553	-1.383703068	-1.59561189	-1.527143048	-2.460065816	-1.685624236	-1.628619395	-3.280905553	-3.280905553	-1.47787749	-1.887984392	-3.280905553	-2.334229835	-3.280905553	-1.603252164	-1.8005844	-0.945456732
AL034417.1	-2.049311653	-3.280905553	-3.280905553	-2.751622607	-2.152490314	-3.280905553	-3.280905553	-3.280905553	-3.280905553	-3.280905553	-2.114344764	-2.874673946	-1.701061791	-2.119618647	-3.280905553	-3.280905553	-3.280905553	-3.280905553
AL358876.1	-3.280905553	-3.280905553	-3.280905553	-3.280905553	-3.280905553	-3.280905553	-3.280905553	-3.280905553	-3.280905553	-3.280905553	-3.280905553	-3.280905553	-3.280905553	-3.280905553	-3.280905553	-3.280905553	-3.280905553	-3.280905553
LINC01714	-3.280905553	2.611578206	-3.280905553	-3.280905553	-3.280905553	-3.280905553	-3.280905553	-3.280905553	-3.280905553	-3.280905553	-2.114344764	-3.280905553	-3.280905553	-3.280905553	-3.280905553	-3.280905553	-3.280905553	-3.280905553
RNU1-7P	-3.280905553	-3.280905553	-3.280905553	-3.280905553	-3.280905553	-3.280905553	-3.280905553	-3.280905553	-3.280905553	-3.280905553	-3.280905553	-3.280905553	-3.280905553	-3.280905553	-3.280905553	-3.280905553	-3.280905553	-3.280905553
AL358876.2	-3.280905553	-3.280905553	-3.280905553	-3.280905553	-3.280905553	-3.280905553	-3.280905553	-3.280905553	-3.280905553	-3.280905553	-3.280905553	-3.280905553	-3.280905553	-3.280905553	-3.280905553	-3.280905553	-3.280905553	-3.280905553
RNU6-991P	-3.280905553	-3.280905553	-3.280905553	-3.280905553	-3.280905553	-3.280905553	-3.280905553	-3.280905553	-3.280905553	-3.280905553	-3.280905553	-3.280905553	-3.280905553	-3.280905553	-3.280905553	-3.280905553	-3.280905553	-3.280905553
SLC45A1	0.102845721	-3.280905553	0.078709358	-0.187582183	0.782333867	0.013934169	0.506009687	0.056674576	0.018581122	-1.548895099	-1.170088568	0.009066565	1.97839618	0.122826458	0.666428796	1.06618122	2.539103828	1.417145663
RF00019	-2.537492767	-3.280905553	-3.280905553	-3.280905553	-3.280905553	-3.280905553	-3.280905553	-3.280905553	-3.280905553	-3.280905553	-3.280905553	-3.280905553	-3.280905553	-3.280905553	-3.280905553	-3.280905553	-3.280905553	-3.280905553
RERE	6.763970397	6.243356344	6.220402179	6.23712936	6.499906909	6.399807383	6.266555545	6.008596687	6.246840467	5.276305752	6.39866542	6.267300238	5.945041988	6.716409988	6.413277202	6.733901297	7.038703308	5.770284094
AL096855.1	-0.459770327	-3.280905553	-0.366386015	-1.244408569	-0.36940275	-0.165815919	-0.208406553	-0.612268164	-1.299582411	-1.766140274	1.390402949	0.230945998	-1.47903569	0.319496943	-1.145219917	-0.05494076	-0.751428823	-2.537163757
RF00599	0.358353724	-3.280905553	0.742301125	-0.621314206	-0.835127921	0.448423357	0.10229092	-0.287091944	0.396512709	-0.670160811	0.750492465	0.009066565	0.997206827	-0.261155871	-2.394460913	-0.848442178	-0.48036222	-0.459068971
AL096855.2	-0.328327044	-3.280905553	-0.85871474	-1.809537631	0.782333867	1.052578768	-1.395183194	-0.612268164	-0.494915459	-3.280905553	0.554759163	-0.987347615	-0.586965805	-1.36164977	-0.890492642	-0.630652826	-1.8005844	0.007256943
RPL7P11	-2.049311653	-0.623394042	-2.217429659	-1.59561189	-2.152490314	-1.736872946	-0.946603705	-1.401536253	-1.299582411	-2.33323067	-1.47787749	-3.280905553	-3.280905553	-1.619158339	-3.280905553	-2.755022734	-1.8005844	-2.537163757
RPL7P7	-0.852802234	-3.280905553	-1.611914342	-1.096405094	-1.527143048	-1.736872946	-1.685624236	-1.401536253	-1.299582411	-3.280905553	-1.315790471	-2.078720442	-3.280905553	-2.119618647	-3.280905553	-3.280905553	-1.8005844	-3.280905553
RF00019	-2.861835184	-3.280905553	-3.280905553	-2.365252024	-2.609075689	-3.280905553	-3.280905553	-2.230120576	-3.280905553	-3.280905553	-2.409188389	-3.280905553	-3.280905553	-3.280905553	-3.280905553	-3.280905553	-3.280905553	-3.280905553
AL357552.1	1.007350681	2.1612253	0.83590933	0.084709421	1.039503588	0.846589733	1.452779652	0.566661411	0.396512709	-0.908112912	1.318144857	0.624488592	-1.701061791	-2.119618647	-3.280905553	-2.067127097	-2.147732954	-3.280905553
AL357552.2	1.31945544	-3.280905553	1.453212193	0.911703409	0.928253249	1.771780837	0.35778938	0.942697415	1.502391553	0.321401662	1.849342602	1.474920989	1.266326217	-0.499818648	-0.319482546	0.135382412	0.34405543	0.931457143
RPL23AP19	-3.280905553	-3.280905553	-3.280905553	-3.280905553	-2.906231989	-1.940133812	-3.280905553	-3.280905553	-3.280905553	-3.280905553	-3.280905553	-3.280905553	-3.280905553	-3.280905553	-2.394460913	-2.755022734	-3.280905553	-3.280905553
ENO1	8.796413658	5.898328656	10.67219322	10.33837222	9.323550292	9.809705998	9.075041381	9.420808633	8.985025696	11.05878767	9.00930539	9.782073441	9.842302641	10.35517104	10.30725267	9.857557377	9.805750936	10.84577815
MIR6728	-2.861835184	-3.280905553	-3.280905553	-2.751622607	-2.609075689	-2.812878118	-3.280905553	-3.280905553	-3.280905553	-3.280905553	-2.780185289	-3.280905553	-3.280905553	-3.280905553	-3.280905553	-3.280905553	-3.280905553	-3.280905553
ENO1-AS1	-1.685213683	-3.280905553	-1.013410847	-1.244408569	-1.968977728	-1.400212768	-2.537739817	-1.628619395	-1.299582411	-0.908112912	-2.114344764	-2.298571417	-1.701061791	-1.484666284	-0.890492642	-1.603252164	-1.8005844	-3.280905553
RNU6-304P	-3.280905553	-3.280905553	-2.217429659	-3.280905553	-2.362795316	-3.280905553	-3.280905553	-3.280905553	-3.280905553	-2.730614757	-2.409188389	-3.280905553	-3.280905553	-2.89228384	-3.280905553	-3.280905553	-3.280905553	-3.280905553
HMGN2P17	-2.537492767	-3.280905553	-2.65331701	-2.060801544	-1.405551917	-2.176803233	-3.280905553	-2.230120576	-3.280905553	-2.33323067	-3.280905553	-1.307486136	-2.698500152	0.244014623	-1.145219917	-3.280905553	-3.280905553	-2.537163757
AL139415.1	-1.855806938	-3.280905553	-1.186709201	-1.244408569	-1.968977728	-1.736872946	-3.280905553	-3.280905553	0.943389687	-2.33323067	-1.869653345	-1.086371755	-2.284742904	-0.566207682	-1.849427215	-1.417408617	-0.48036222	-3.280905553
AL139415.2	-3.280905553	-3.280905553	-3.280905553	-3.280905553	-3.280905553	-3.280905553	-3.280905553	-3.280905553	-3.280905553	-3.280905553	-3.280905553	-3.280905553	-3.280905553	-2.89228384	-3.280905553	-3.280905553	-3.280905553	-3.280905553
CA6	4.883155228	3.426923468	0.923812147	5.305476874	5.254718211	1.771780837	6.768412268	0.857473115	3.57699422	1.231694235	3.651682175	-1.192696954	3.766749882	-0.009483003	3.850157348	3.143414832	4.428173243	-3.280905553
RN7SL451P	-3.280905553	-3.280905553	-3.280905553	-2.365252024	-2.906231989	-2.812878118	0.005972926	-3.280905553	-3.280905553	-3.280905553	-2.409188389	-2.558055302	-3.280905553	-3.280905553	-3.280905553	-3.280905553	-3.280905553	-3.280905553
SLC2A7	-2.537492767	-3.280905553	-3.280905553	-2.751622607	-3.280905553	-3.280905553	-3.280905553	-3.280905553	-3.280905553	-3.280905553	-3.280905553	-1.086371755	-3.280905553	-2.89228384	-3.280905553	-2.755022734	-2.605809762	-3.280905553
SLC2A5	1.749614904	4.043573321	2.180277622	2.624713875	1.900554542	2.353355186	1.126130543	2.90498084	0.018581122	1.140839963	1.742966474	2.550409207	3.390964784	4.056751108	1.57728877	2.920127791	2.656132314	3.264573538
RF00424	-2.861835184	-3.280905553	-3.280905553	-3.280905553	-3.280905553	-3.280905553	-3.280905553	-3.280905553	-3.280905553	-3.280905553	-3.280905553	-3.280905553	-3.280905553	-3.280905553	-3.280905553	-3.280905553	-3.280905553	-3.280905553
GPR157	6.829221795	4.718265928	6.857276025	6.906698383	6.389259652	6.369170119	6.723687939	6.514049242	6.169906637	6.497525461	6.371400989	5.543673517	5.547476728	5.383246662	7.361230152	5.8415735	5.795436057	6.676027407
MIR34AHG	4.315019655	4.158357994	3.041422098	3.789555946	3.548024768	3.227776298	3.960051574	4.103721032	2.309361352	3.690109836	4.216229876	4.696773034	3.23505522	4.798962759	4.238354705	3.323749174	2.912886631	2.682122428
MIR34A	-3.280905553	-3.280905553	-3.280905553	-3.280905553	-3.280905553	-3.280905553	-3.280905553	-3.280905553	-3.280905553	-3.280905553	-3.280905553	-3.280905553	-3.280905553	-3.280905553	-3.280905553	-3.280905553	-3.280905553	-3.280905553
LINC01759	1.507163653	-1.411145063	0.923812147	1.333228301	0.97378791	1.132586812	0.703190192	0.5119374	1.649145987	0.903540653	2.156116325	2.430168602	2.103910386	2.227411021	1.349104618	1.034661967	1.170938393	1.996065319
H6PD	7.393360322	5.416535258	7.10242832	7.018490756	7.217607123	6.655343758	7.120755415	6.995650455	7.329871793	5.859397521	7.188264249	6.481785901	7.529196902	6.759822174	7.13348793	7.156695763	8.368822656	7.255272841
SPSB1	3.731271669	-1.411145063	4.350510957	4.175452248	4.489714284	4.516752	3.880793171	4.027738738	3.78178578	3.803057074	3.94749183	4.711587607	4.668542561	4.991559466	4.749898091	4.684503189	5.216581006	5.041224369
BX323043.1	-2.537492767	1.502927709	-2.217429659	-2.060801544	-1.968977728	-1.558744888	-3.280905553	-1.205383115	-3.280905553	-3.280905553	-1.660507331	-3.280905553	-1.47903569	-1.36164977	-3.280905553	-1.816625471	-1.085489691	-0.76448873
AL928921.2	-1.268840606	3.662981493	-1.611914342	-1.096405094	0.068591475	-1.400212768	-2.537739817	-2.230120576	-3.280905553	-2.730614757	-0.60419647	-0.437087446	-1.116954182	0.587213507	-1.145219917	-0.630652826	0.959491487	0.877983318
RNA5SP40	-3.280905553	-3.280905553	-3.280905553	-3.280905553	-3.280905553	-3.280905553	-3.280905553	-3.280905553	-3.280905553	-3.280905553	-3.280905553	-3.280905553	-3.280905553	-3.280905553	-3.280905553	-3.280905553	-3.280905553	-3.280905553
AL928921.1	-3.280905553	-0.623394042	-3.280905553	-3.280905553	-2.362795316	-3.280905553	-0.097238466	-3.280905553	-3.280905553	-3.280905553	-3.280905553	-3.280905553	-3.280905553	-3.280905553	-3.280905553	-3.280905553	-2.147732954	-3.280905553
SLC25A33	3.044812606	3.052546274	3.136473803	2.717652435	2.491900005	2.342180932	2.988585069	3.285452443	1.339000637	3.496055308	2.431966776	1.89396952	1.466582372	2.419768532	3.198970717	2.265701703	2.50830081	1.970746479
AL954705.1	0.318789347	-3.280905553	-0.474625945	-0.187582183	-0.835127921	-0.165815919	-0.604918468	0.812895539	-0.494915459	-0.46595512	-0.513488688	-0.80761829	0.034107945	-1.248303523	-0.485906775	-0.971051462	-0.908811667	-3.280905553
TMEM201	3.344789501	4.285034662	3.813965163	3.29507371	3.780396845	3.493227759	4.053368216	3.525373033	3.462553108	2.625416649	3.167058976	3.268881088	3.978246087	4.694737535	4.197746735	4.214503903	4.152474599	4.488557228
PIK3CD	2.704530131	4.136120058	2.596051459	3.031042015	3.596134829	4.18585673	3.283844863	3.552740868	3.202209098	3.935094324	4.541196417	6.529072888	4.479629182	6.152937471	3.867520766	5.923449019	4.000292133	3.384465543
PIK3CD-AS1	-1.855806938	1.010626773	-2.65331701	-1.59561189	-1.092329332	-1.008234542	-1.395183194	-0.739277887	-0.494915459	-1.766140274	0.117329197	1.919715411	-0.702344319	0.524796394	-3.280905553	0.011329539	-3.280905553	-2.048842558
AL691449.1	-2.272851055	-3.280905553	-2.65331701	-3.280905553	-2.906231989	-2.812878118	-3.280905553	-3.280905553	-3.280905553	-3.280905553	-2.114344764	-2.558055302	-2.284742904	-2.89228384	-3.280905553	-3.280905553	-2.605809762	-3.280905553
PIK3CD-AS2	0.148697774	-3.280905553	-0.265703228	-0.523508411	0.109965283	1.208389992	-0.097238466	0.202038093	1.649145987	-0.287102142	0.226634717	0.828537536	2.103910386	1.179945993	0.202378522	0.355449185	1.773159318	1.17260616
CLSTN1	6.563277635	5.505963104	6.613898287	7.063941495	7.164902793	7.236424396	6.585756983	6.71894842	6.719301571	6.48757397	6.972781422	7.716754437	7.75101769	8.663106863	7.338062246	7.955671964	8.007834454	7.683604088
MZT1P1	-3.280905553	-3.280905553	-3.280905553	-3.280905553	-2.906231989	-1.940133812	-3.280905553	-3.280905553	-3.280905553	-3.280905553	-3.280905553	-3.280905553	-3.280905553	-3.280905553	-3.280905553	-3.280905553	-3.280905553	-3.280905553
AL357140.3	-1.153055354	-3.280905553	-1.383703068	-1.096405094	-0.36940275	-0.446705877	-1.685624236	-1.032735508	-1.299582411	-1.766140274	0.750492465	-1.086371755	-0.380672866	0.676050566	-1.145219917	-1.603252164	-2.605809762	-0.207146009
CTNNBIP1	8.039313563	5.781406483	8.169472901	8.244790368	7.648499245	7.671725287	7.805776863	7.697320225	8.453201052	9.36622987	7.748751639	6.994941944	7.34985026	7.121899612	9.057384837	7.462680752	7.491688759	9.158650617
AL357140.1	-3.280905553	-3.280905553	-3.280905553	-3.280905553	-3.280905553	-3.280905553	-3.280905553	-3.280905553	-3.280905553	-3.280905553	-3.280905553	-3.280905553	-3.280905553	-3.280905553	-3.280905553	-3.280905553	-3.280905553	-3.280905553
LZIC	3.986141706	4.043573321	4.393482302	4.568240942	4.067063	3.857357855	3.87398748	4.784335687	3.613209119	5.400627676	3.621976698	3.788840608	2.89142488	3.823858951	4.134607736	4.097347698	3.99474705	3.564493419
AL357140.2	-1.268840606	2.327458461	-0.85871474	-1.409349591	-1.527143048	-0.610736638	-1.685624236	-2.230120576	-1.299582411	-0.670160811	-1.660507331	-0.574101911	-0.200221409	-0.867314304	-0.674063307	-1.105056861	-2.147732954	-3.280905553
NMNAT1	3.738786373	4.363700108	3.88686248	4.03804202	3.76104763	3.751531898	3.430205142	3.737003094	3.683020741	3.624559597	3.474640417	3.695049955	2.89142488	3.032378323	3.51766247	3.028106106	3.363710196	2.91233234
RN7SKP269	-1.685213683	-3.280905553	-1.611914342	-0.72623597	-1.527143048	-1.558744888	-3.280905553	-1.898246539	-3.280905553	-1.766140274	-0.428148252	-0.503968736	-1.963583505	-1.932837161	-1.849427215	-2.755022734	-3.280905553	-3.280905553
AL357140.4	-0.207865881	-3.280905553	-0.083243606	-0.345789907	-0.158199703	-1.558744888	0.35778938	-0.19317165	-0.494915459	-1.043633503	0.856334928	-0.039719238	-1.701061791	-2.89228384	-1.849427215	-2.755022734	-1.520978011	-0.095965315
MIR5697	-3.280905553	-3.280905553	-2.65331701	-3.280905553	-2.362795316	-1.736872946	-1.685624236	-1.205383115	0.018581122	-3.280905553	-0.804752637	-2.874673946	-3.280905553	-3.280905553	-3.280905553	-2.370457825	-3.280905553	-3.280905553
AL603962.1	-3.280905553	-3.280905553	-3.280905553	-3.280905553	-3.280905553	-3.280905553	-3.280905553	-3.280905553	-3.280905553	-3.280905553	-3.280905553	-3.280905553	-3.280905553	-3.280905553	-3.280905553	-3.280905553	-3.280905553	-3.280905553
RBP7	3.572121259	4.019478324	2.885959557	3.845543538	3.289027975	2.635538239	2.51562539	2.371472234	3.202209098	3.935094324	2.196984707	1.542765293	3.59411786	4.443784119	3.51766247	2.592309239	3.74682913	3.45919334
UBE4B	6.433265345	4.860691824	5.95559508	6.056179878	6.300462793	5.901961601	6.117506314	6.285387303	5.699811374	5.86886442	5.814582288	5.556038889	5.536385243	5.707759425	6.717307191	5.925598648	5.837863193	6.01439808
AL590639.1	-2.049311653	-3.280905553	-2.217429659	-2.751622607	-3.280905553	-3.280905553	-3.280905553	-3.280905553	-3.280905553	-3.280905553	-3.280905553	-2.558055302	-3.280905553	-2.586440542	-3.280905553	-3.280905553	-2.605809762	-3.280905553
PGAM1P11	-0.044161495	-3.280905553	-0.719011574	-1.244408569	-1.293416759	-0.795838621	-0.604918468	-0.495540802	-0.494915459	-1.548895099	-0.60419647	-1.086371755	-1.116954182	-1.619158339	-0.890492642	-2.067127097	-3.280905553	-3.280905553
RNU6-828P	-2.537492767	-3.280905553	-1.383703068	-1.59561189	-2.609075689	-1.008234542	-1.153528539	-1.898246539	-0.494915459	-3.280905553	-1.869653345	-2.558055302	-3.280905553	-2.119618647	-3.280905553	-3.280905553	-2.147732954	-3.280905553
KIF1B	6.336908953	5.70036663	5.973728823	6.1378588	5.794647981	5.838765339	5.73357553	6.427068541	6.036251306	6.375814482	5.928171911	5.463891925	5.207285883	5.04674241	6.254060102	5.631136785	5.952425809	5.783067834
MIR1273D	-1.53267621	-3.280905553	-2.217429659	-2.751622607	-1.968977728	-2.460065816	-3.280905553	-2.230120576	-3.280905553	-3.280905553	-1.660507331	-2.558055302	-3.280905553	-2.89228384	-3.280905553	-3.280905553	-3.280905553	-3.280905553
RNU6-37P	1.559023221	1.356731997	2.125716522	0.764573215	1.220397871	2.261439645	1.338775475	1.570247563	1.782340904	1.28923315	2.18349014	1.347928781	1.97839618	0.786582382	-0.035083172	1.127226186	1.247540937	0.931457143
RN7SL731P	-3.280905553	-3.280905553	-3.280905553	-3.280905553	-3.280905553	-3.280905553	-3.280905553	-3.280905553	-3.280905553	-3.280905553	-3.280905553	-3.280905553	-3.280905553	-3.280905553	-3.280905553	-3.280905553	-3.280905553	-3.280905553
AL139424.3	3.237482858	3.498399867	3.848068324	2.795520056	2.850339309	3.304624888	3.353997474	2.598542033	3.153855505	1.171764828	3.813739798	2.269255863	1.959539786	1.521047896	1.88070835	1.494611868	2.613351343	3.039543939
AL139424.2	2.388283541	-3.280905553	2.674170201	2.11890431	1.980806359	1.771780837	1.835635465	1.965964515	1.502391553	1.371454928	1.647905548	1.542765293	0.841132772	0.080057493	1.846091748	0.829552207	1.549366413	1.779861107
PGD	6.122434217	4.382714063	6.729703604	6.318512788	6.423507709	6.184427371	7.27401676	6.742165454	6.009326931	6.982155766	5.995359198	6.596470388	6.03222211	7.132076274	7.993622857	7.00993315	6.756092497	7.389706009
AL139424.1	-3.280905553	-3.280905553	-3.280905553	-3.280905553	-3.280905553	-3.280905553	-3.280905553	-3.280905553	-3.280905553	-3.280905553	-3.280905553	-3.280905553	-3.280905553	-3.280905553	-3.280905553	-3.280905553	-3.280905553	-3.280905553
CENPS-CORT	-2.272851055	-3.280905553	-1.013410847	-2.365252024	-1.293416759	-1.008234542	-0.328861365	-0.878558024	-1.299582411	-3.280905553	-1.037761113	-0.253249963	-1.701061791	-1.36164977	-3.280905553	-2.755022734	-1.8005844	-3.280905553
CENPS	-1.268840606	-3.280905553	-1.383703068	-0.431914354	0.109965283	0.122419893	0.35778938	-0.021896178	-3.280905553	0.015292783	-1.170088568	-0.503968736	-1.286665413	-0.708919669	-1.849427215	-0.630652826	-0.609538558	1.49024143
CORT	-1.045876173	-3.280905553	-1.611914342	-0.621314206	-1.001404538	-0.526391277	-0.460297086	-0.495540802	-3.280905553	-1.548895099	-0.60419647	-1.086371755	-2.284742904	-0.867314304	-1.849427215	-0.735441711	-3.280905553	-0.76448873
DFFA	6.004259512	3.5665016	6.904630466	6.506797428	6.447914452	6.673846503	6.353522785	6.503568722	6.330794095	6.778734168	6.261702701	6.300138409	6.087546497	6.126253095	5.588651714	5.706830708	5.923532686	6.083940285
AL354956.1	-3.280905553	-3.280905553	-3.280905553	-3.280905553	-3.280905553	-3.280905553	-3.280905553	-3.280905553	-3.280905553	-3.280905553	-3.280905553	-3.280905553	-3.280905553	-3.280905553	-3.280905553	-3.280905553	-3.280905553	-3.280905553
PEX14	4.250771265	4.090588654	3.992279045	4.025977812	4.251685409	3.970536036	4.491586252	3.900374257	3.539846786	4.458445874	4.017613089	4.329982047	4.600185273	4.658858226	5.045199316	4.627541207	4.978893377	4.810946802
RN7SL614P	-1.685213683	-3.280905553	-2.217429659	-3.280905553	-1.659933029	-2.176803233	-2.049663921	-2.661888551	-3.280905553	-3.280905553	-3.280905553	-1.086371755	-3.280905553	-2.89228384	-1.454776321	-2.755022734	-3.280905553	-3.280905553
CASZ1	7.102925381	5.311305744	6.512995407	6.077767872	6.31048011	5.756981736	6.498846183	6.082049528	6.876553867	5.899209726	7.198363631	5.660895051	5.872554854	5.256939457	7.506154158	5.977288207	5.573488989	5.876349665
AL139423.1	3.050862493	-3.280905553	1.329921905	1.52829865	2.29967088	0.529473355	2.247278139	2.308645125	2.01669515	1.955054503	2.811153956	1.122609259	1.777728697	1.404550745	3.633834599	1.931071417	1.848874441	1.658254401
HSPE1P24	-2.861835184	1.869302633	-3.280905553	-3.280905553	-2.906231989	-3.280905553	-3.280905553	-3.280905553	-0.494915459	-3.280905553	-1.47787749	-2.298571417	-3.280905553	-3.280905553	-3.280905553	-3.280905553	-3.280905553	-3.280905553
C1orf127	-1.153055354	-1.411145063	-1.883134772	-2.365252024	-1.001404538	-2.176803233	0.005972926	-3.280905553	-3.280905553	-1.360122544	-1.47787749	0.310949933	-0.380672866	-1.143217374	-1.849427215	-0.274243108	-0.751428823	1.300050959
CFL1P6	-1.268840606	-3.280905553	-2.217429659	-2.060801544	-1.405551917	-1.558744888	-2.049663921	-1.205383115	-3.280905553	-2.33323067	-1.869653345	-0.894685951	-3.280905553	-1.932837161	-0.319482546	-1.816625471	-2.605809762	-3.280905553
TARDBP	6.0003571	4.926957097	6.552312261	6.553069996	6.039813488	6.450117282	5.94802854	6.539922207	5.988798684	6.665147026	5.957208815	6.07304947	5.984051755	6.179137237	6.139019938	6.092743609	6.058556607	5.667663728
AL109811.4	-3.280905553	-3.280905553	-3.280905553	-3.280905553	-3.280905553	-1.940133812	-1.395183194	-3.280905553	-3.280905553	-3.280905553	-3.280905553	-3.280905553	-3.280905553	-2.334229835	-3.280905553	-3.280905553	-3.280905553	-3.280905553
MASP2	2.237306629	3.272380684	1.453212193	1.889569362	1.570860404	0.814606348	1.524066472	1.399874779	0.695710349	0.788534404	1.21580149	1.638900603	1.544569867	1.613922695	1.736960592	1.447517487	1.579313909	-0.76448873
AL109811.3	2.471824754	0.55437129	2.527557274	2.290080356	2.51518579	2.481101783	2.268191972	3.06559498	2.01669515	1.765335673	2.361811452	2.646052977	2.120981741	2.275590519	1.698668624	1.648296632	2.0967662	0.435123802
SRM	5.275566789	3.662981493	6.214967617	5.383194261	5.412890797	5.338999446	5.742943907	5.604988434	6.223602468	6.864047966	5.270832099	6.008530419	6.414457145	6.520909238	6.805531851	6.418440503	6.582134097	6.997665158
EXOSC10	4.931501476	3.498399867	5.114448342	5.009210274	4.944665497	4.572799336	5.099362718	4.903390355	4.552227348	4.853631879	4.670159688	5.323878855	4.918449908	5.541367698	5.398688321	5.504560587	5.389235827	4.203486376
AL109811.1	-0.530273949	-3.280905553	-0.85871474	-0.523508411	-0.109899548	-0.299435576	-0.460297086	-0.878558024	-1.299582411	-1.766140274	-0.60419647	-0.80761829	-2.284742904	-1.045268759	-1.849427215	-0.971051462	-0.751428823	-3.280905553
AL109811.2	-2.272851055	-3.280905553	-1.883134772	-2.751622607	-1.527143048	-1.558744888	-0.460297086	-1.205383115	-3.280905553	-0.46595512	-1.660507331	-0.64781943	-0.200221409	-1.248303523	-1.454776321	-1.252795954	-2.147732954	-3.280905553
MTOR	5.707628124	4.609480288	5.275567935	5.607554274	5.526111376	5.271390599	6.246935352	5.667350991	5.165883975	5.785094059	5.60533581	5.788644546	5.283182406	5.904433674	6.100989096	5.742629172	5.735191274	5.10661235
MTOR-AS1	-1.855806938	-3.280905553	-2.217429659	-3.280905553	-2.906231989	-2.460065816	-3.280905553	-2.661888551	-3.280905553	-3.280905553	-2.409188389	-2.558055302	-3.280905553	-3.280905553	-3.280905553	-3.280905553	-1.520978011	-3.280905553
RNU6-537P	-3.280905553	-3.280905553	-3.280905553	-3.280905553	-3.280905553	-3.280905553	-3.280905553	-2.230120576	-3.280905553	-3.280905553	-3.280905553	-3.280905553	-3.280905553	-3.280905553	-3.280905553	-3.280905553	-3.280905553	-3.280905553
ANGPTL7	4.309983773	-3.280905553	0.078709358	0.87630351	3.13721108	1.49740651	1.778473466	0.395838477	1.649145987	-0.287102142	-1.315790471	0.05625646	2.881441529	1.715221522	6.584486028	2.210352284	4.117183823	1.080924864
RNU6-291P	-3.280905553	-3.280905553	-2.65331701	-3.280905553	-3.280905553	-3.280905553	-3.280905553	-3.280905553	-3.280905553	-3.280905553	-3.280905553	-3.280905553	-3.280905553	-3.280905553	-3.280905553	-3.280905553	-3.280905553	-3.280905553
RPL39P6	-3.280905553	-3.280905553	-1.883134772	-3.280905553	-3.280905553	-3.280905553	-3.280905553	-2.230120576	-3.280905553	-3.280905553	-3.280905553	-3.280905553	-3.280905553	-1.932837161	-3.280905553	-2.755022734	-3.280905553	-3.280905553
UBIAD1	4.433207648	3.532852535	4.342558588	4.171806833	4.695676023	4.030936984	7.560820313	3.742955643	4.016223272	3.988180674	4.766076878	4.353786496	4.476316529	4.473004903	3.884677691	4.792093957	5.78262164	4.558206758
UBE2V2P3	-2.272851055	-3.280905553	-1.611914342	-1.809537631	-1.405551917	-2.176803233	-1.685624236	-2.230120576	-3.280905553	-2.33323067	-1.869653345	-2.558055302	-3.280905553	-2.586440542	-3.280905553	-2.755022734	-0.751428823	-3.280905553
AL031291.1	-0.530273949	-3.280905553	-1.883134772	-2.060801544	0.832631477	-1.400212768	2.828837807	-0.878558024	-3.280905553	-2.730614757	-1.47787749	-3.280905553	0.29701399	0.492545071	-0.674063307	-0.355434806	-1.286863933	-0.459068971
MTCYBP45	-3.280905553	-3.280905553	-3.280905553	-3.280905553	-3.280905553	-3.280905553	-3.280905553	-3.280905553	-3.280905553	-3.280905553	-3.280905553	-3.280905553	-3.280905553	-3.280905553	-3.280905553	-3.280905553	-3.280905553	-3.280905553
DISP3	-2.272851055	2.793085482	-2.65331701	-2.751622607	-2.609075689	-3.280905553	-1.153528539	-2.661888551	-3.280905553	-2.33323067	-3.280905553	-2.558055302	-3.280905553	-0.953549464	-2.394460913	-1.252795954	-2.605809762	-0.945456732
LINC01647	-3.280905553	2.327458461	-3.280905553	-3.280905553	-3.280905553	-3.280905553	-3.280905553	-3.280905553	-3.280905553	-3.280905553	-3.280905553	-3.280905553	-3.280905553	-3.280905553	-3.280905553	-3.280905553	-3.280905553	-3.280905553
AL031731.1	-0.604400865	2.902529614	-3.280905553	-0.962182253	-1.092329332	-1.400212768	-3.280905553	-2.661888551	-3.280905553	-1.548895099	-1.170088568	-2.558055302	-2.284742904	-0.785944293	-2.394460913	-2.067127097	-3.280905553	-3.280905553
FBXO2	4.004961093	2.611578206	3.576961839	4.131087284	3.897260157	4.735373441	3.304238955	3.440009453	2.942396558	4.285442463	4.134432216	3.889987823	4.137719065	4.50164557	4.347566483	3.749709042	3.811339234	4.64079108
FBXO44	4.819022331	1.010626773	4.837257123	4.723220254	5.183831449	5.197359748	4.747575635	4.695043713	4.792261805	4.20176415	5.372449561	5.49205195	5.747597801	5.81271452	5.237759325	5.457795152	5.408131195	5.260798236
FBXO6	2.734909091	-1.411145063	3.675215845	3.579995728	3.152142227	4.12521823	2.649173768	3.511491934	3.103824917	5.518092546	3.86112885	4.46943172	3.531656662	4.160465373	3.858865179	4.322856685	3.601171875	4.348144065
MAD2L2	3.7721264	4.136120058	4.334562141	4.065805603	4.260898462	4.373175171	4.053368216	3.978133909	4.264125945	4.673585103	3.728030509	4.7497672	5.349864762	4.631350758	4.612478076	4.717134876	4.973265272	5.123942834
DRAXIN	0.396861988	3.144537107	-2.217429659	-0.523508411	-0.427414987	-0.165815919	0.277547763	-0.19317165	0.018581122	-0.373758821	1.390402949	1.867755815	-1.116954182	0.704487516	-0.485906775	0.193625297	-1.520978011	-3.280905553
AGTRAP	5.292260869	1.010626773	5.149056137	5.365750206	5.268486984	5.575653308	6.171234492	5.556803645	4.435722466	6.839581302	5.340886393	5.833354201	5.859899672	5.671306367	5.842417429	6.013107375	6.001636888	6.756939433
C1orf167	-3.280905553	4.382714063	-3.280905553	-2.751622607	-3.280905553	-3.280905553	-3.280905553	-3.280905553	-3.280905553	-3.280905553	-3.280905553	-2.874673946	-3.280905553	-3.280905553	-3.280905553	-3.280905553	-3.280905553	-3.280905553
AL953897.1	-3.280905553	-3.280905553	-3.280905553	-3.280905553	-3.280905553	-3.280905553	-3.280905553	-3.280905553	-3.280905553	-3.280905553	-3.280905553	-3.280905553	-3.280905553	-3.280905553	-3.280905553	-3.280905553	-3.280905553	-3.280905553
MTHFR	5.566958693	3.599383697	5.626098586	5.426668295	5.026621584	5.359926442	5.699336536	6.089076417	5.116276007	5.654343895	6.386938571	6.171433877	5.16470213	5.048129971	5.404647682	5.439859759	5.34851389	5.529270175
CLCN6	4.525163477	3.838506535	4.090514637	4.034031816	4.530281591	4.173300817	4.301786438	4.58667907	3.716699294	3.93058101	4.399563217	4.698633196	4.578721251	4.527740797	4.120193522	4.486143249	4.976082069	3.156441774
NPPA-AS1	0.236248803	-3.280905553	-0.083243606	-0.962182253	-0.835127921	-1.127439891	-0.328861365	0.056674576	-0.494915459	-1.360122544	-1.315790471	-0.987347615	-1.116954182	-0.867314304	-1.454776321	-1.252795954	-1.520978011	-0.327615623
RF02156	-3.280905553	-3.280905553	-3.280905553	-3.280905553	-3.280905553	-3.280905553	-3.280905553	-3.280905553	-3.280905553	-3.280905553	-3.280905553	-3.280905553	-3.280905553	-3.280905553	-3.280905553	-3.280905553	-3.280905553	-3.280905553
RF02157	-3.280905553	-3.280905553	-3.280905553	-3.280905553	-3.280905553	-3.280905553	-3.280905553	-3.280905553	-3.280905553	-3.280905553	-3.280905553	-3.280905553	-3.280905553	-3.280905553	-3.280905553	-3.280905553	-3.280905553	-3.280905553
NPPA	-1.268840606	-0.623394042	-1.186709201	-1.809537631	-1.405551917	-1.558744888	0.005972926	-1.032735508	-1.299582411	-1.360122544	-2.114344764	-0.80761829	-1.47903569	-0.317223101	-0.485906775	-0.5329625	-3.280905553	-0.207146009
RF02158	-3.280905553	-3.280905553	-3.280905553	-3.280905553	-3.280905553	-3.280905553	-3.280905553	-3.280905553	-3.280905553	-3.280905553	-3.280905553	-3.280905553	-3.280905553	-3.280905553	-3.280905553	-3.280905553	-3.280905553	-3.280905553
NPPB	-3.280905553	-3.280905553	-3.280905553	-3.280905553	-3.280905553	-3.280905553	-3.280905553	-2.230120576	-3.280905553	-3.280905553	-3.280905553	-3.280905553	-3.280905553	-2.89228384	-3.280905553	-3.280905553	-3.280905553	-3.280905553
AL021155.1	-2.861835184	2.848845116	-3.280905553	-3.280905553	-2.906231989	-2.812878118	-3.280905553	-3.280905553	-3.280905553	-3.280905553	-3.280905553	-3.280905553	-3.280905553	-2.89228384	-1.849427215	-2.067127097	-3.280905553	-3.280905553
RNU5E-1	-3.280905553	-3.280905553	-3.280905553	-3.280905553	-3.280905553	-3.280905553	-3.280905553	-3.280905553	-3.280905553	-3.280905553	-3.280905553	-2.298571417	-3.280905553	-3.280905553	-3.280905553	-3.280905553	-2.605809762	-3.280905553
RNU5E-4P	-3.280905553	-3.280905553	-3.280905553	-3.280905553	-3.280905553	-2.812878118	-2.537739817	-2.230120576	-3.280905553	-2.33323067	-3.280905553	-2.874673946	-1.47903569	-3.280905553	-3.280905553	-3.280905553	-3.280905553	-3.280905553
KIAA2013	5.638002883	3.004253446	6.223653117	6.00280614	6.068954854	6.041486484	6.717998638	5.571930491	5.567635637	5.804956742	5.817861365	6.089447353	6.382075215	6.238075639	6.340534496	6.333564265	6.57379038	6.732668078
PLOD1	5.824359162	2.1612253	5.817548561	6.095193618	6.138083136	5.484578755	6.012969837	5.684463788	5.190062608	5.245748687	5.254791475	5.873429904	6.709302175	6.591602274	6.056261092	6.948362443	7.312734692	6.536317501
MFN2	6.79178144	4.344432209	6.866317524	6.989274575	7.065550539	7.000490112	7.000928797	7.056067356	6.566069954	7.26673192	6.512321643	6.607898424	6.811421757	7.055839784	7.484513449	7.151654212	7.213583994	6.775335744
AL096840.1	-3.280905553	-3.280905553	-3.280905553	-2.751622607	-2.906231989	-2.176803233	-3.280905553	-3.280905553	-1.299582411	-3.280905553	-2.780185289	-2.558055302	-3.280905553	-3.280905553	-3.280905553	-2.755022734	-3.280905553	-3.280905553
MIIP	4.080835351	-0.623394042	4.637250115	4.267137333	4.339097666	4.471317735	4.694485337	4.49088971	4.760320969	4.836846502	4.926562967	5.705980743	5.092975567	5.050901095	4.773117057	5.315869418	4.802873516	5.444444677
RF00019	-2.049311653	-3.280905553	-1.611914342	-2.751622607	-2.362795316	-2.176803233	-3.280905553	-2.661888551	-3.280905553	-2.021999248	-0.804752637	-0.80761829	-2.698500152	-1.932837161	-2.394460913	-3.280905553	-1.520978011	-3.280905553
MIR6729	-3.280905553	-3.280905553	-3.280905553	-3.280905553	-3.280905553	-3.280905553	-3.280905553	-3.280905553	-3.280905553	-3.280905553	-3.280905553	-3.280905553	-3.280905553	-3.280905553	-3.280905553	-3.280905553	-3.280905553	-3.280905553
RN7SL649P	-3.280905553	-3.280905553	-2.65331701	-3.280905553	-2.609075689	-3.280905553	-3.280905553	-2.661888551	-3.280905553	-3.280905553	-3.280905553	-2.558055302	-3.280905553	-3.280905553	-3.280905553	-3.280905553	-3.280905553	-3.280905553
TNFRSF8	-0.266839555	3.599383697	-0.591650215	0.764573215	0.336011266	1.106407389	0.192578956	0.566661411	0.396512709	1.955054503	1.916138158	3.322943971	1.069337342	2.207679494	-0.035083172	1.824516575	0.959491487	0.193880748
RNU6-777P	-3.280905553	-3.280905553	-3.280905553	-3.280905553	-3.280905553	-3.280905553	-3.280905553	-3.280905553	-3.280905553	-3.280905553	-3.280905553	-3.280905553	-3.280905553	-3.280905553	-3.280905553	-3.280905553	-3.280905553	-3.280905553
RPL23AP89	-3.280905553	2.611578206	-3.280905553	-3.280905553	-3.280905553	-3.280905553	-3.280905553	-3.280905553	-3.280905553	-3.280905553	-3.280905553	-2.558055302	-3.280905553	-3.280905553	-3.280905553	-3.280905553	-3.280905553	-3.280905553
MIR7846	-3.280905553	-3.280905553	-3.280905553	-3.280905553	-3.280905553	-3.280905553	-3.280905553	-3.280905553	-3.280905553	-3.280905553	-3.280905553	-3.280905553	-3.280905553	-3.280905553	-3.280905553	-3.280905553	-3.280905553	-3.280905553
TNFRSF1B	3.421504145	0.80046084	3.88686248	4.622662407	4.589984839	5.525904855	4.202063848	4.72842924	3.988918932	5.286937913	6.022140125	7.610105303	5.704362971	6.854459458	4.396233036	6.930277146	5.787440394	5.552922058
MIR4632	-2.861835184	-3.280905553	-3.280905553	-3.280905553	-3.280905553	-2.460065816	-3.280905553	-3.280905553	-3.280905553	-3.280905553	-3.280905553	-1.719545938	-3.280905553	-3.280905553	-3.280905553	-3.280905553	-3.280905553	-3.280905553
RPL10P17	-3.280905553	-3.280905553	-3.280905553	-3.280905553	-3.280905553	-3.280905553	-3.280905553	-3.280905553	-3.280905553	-3.280905553	-3.280905553	-3.280905553	-3.280905553	-3.280905553	-3.280905553	-3.280905553	-3.280905553	-3.280905553
RF00156	-3.280905553	-3.280905553	-3.280905553	-2.365252024	-3.280905553	-3.280905553	-3.280905553	-3.280905553	-3.280905553	-3.280905553	-3.280905553	-3.280905553	-3.280905553	-3.280905553	-3.280905553	-3.280905553	-3.280905553	-3.280905553
VPS13D	7.372679248	5.488515511	7.031239229	7.054569329	7.168272953	6.951237484	6.810901144	6.916881383	6.827302479	6.336266598	6.907077	6.609382386	6.679363911	6.770369055	7.228100404	6.760035879	6.707766978	6.405430686
SNORA59A	-0.044161495	-3.280905553	-0.171590847	-0.345789907	-0.158199703	-1.008234542	-0.604918468	-0.104993696	-0.494915459	-1.043633503	-1.037761113	-0.373169794	-0.586965805	-1.045268759	0.49827242	-0.971051462	-1.286863933	-1.152425301
AC243836.1	-0.852802234	-3.280905553	-2.65331701	-2.365252024	-0.616916411	-1.736872946	0.005972926	-0.878558024	-3.280905553	-3.280905553	-0.271265228	-1.307486136	-3.280905553	-1.484666284	-2.394460913	-2.067127097	-2.605809762	-3.280905553
DHRS3	5.765795316	4.657110526	6.994916864	6.615455227	6.340121374	6.64401338	6.888083665	5.503451495	6.151554538	5.918711275	5.909850566	5.609419388	6.237919199	6.782090741	6.133647956	6.165487077	7.186478182	6.672105659
RNU6ATAC18P	0.236248803	-3.280905553	1.593841317	-0.523508411	0.109965283	-0.610736638	0.10229092	-0.104993696	-1.299582411	-1.766140274	-1.170088568	-1.192696954	-3.280905553	-0.708919669	-1.454776321	-2.067127097	-1.286863933	-3.280905553
MIR6730	-1.685213683	-3.280905553	-1.611914342	-2.365252024	-2.362795316	-2.460065816	-2.537739817	-2.661888551	-3.280905553	-3.280905553	-1.315790471	-2.874673946	-0.702344319	-2.586440542	-1.454776321	-1.417408617	-2.605809762	-0.327615623
AC254633.1	-1.53267621	2.246734814	-1.186709201	-1.409349591	-1.968977728	-2.460065816	-1.685624236	-2.661888551	-0.494915459	-2.730614757	-2.780185289	-1.307486136	-1.286665413	-2.586440542	-2.394460913	-0.971051462	0.34405543	-3.280905553
AADACL4	-3.280905553	-3.280905553	-2.65331701	-3.280905553	-2.152490314	-3.280905553	0.35778938	-3.280905553	-3.280905553	-3.280905553	-0.804752637	-3.280905553	-3.280905553	-3.280905553	-2.394460913	-2.755022734	-0.252259771	-3.280905553
AC244670.1	-3.280905553	-3.280905553	-3.280905553	-3.280905553	-3.280905553	-3.280905553	-3.280905553	-3.280905553	-3.280905553	-3.280905553	-3.280905553	-3.280905553	-3.280905553	-3.280905553	-3.280905553	-3.280905553	-3.280905553	-3.280905553
AADACL3	4.501062011	-1.411145063	-1.611914342	-0.962182253	5.384721885	-1.940133812	8.519311919	0.131186383	2.01669515	-2.33323067	5.668453183	-2.874673946	-1.701061791	-2.89228384	1.016984708	2.858454861	5.674056441	-3.280905553
C1orf158	0.672715945	2.1612253	-2.65331701	-3.280905553	-0.487858042	-2.812878118	5.267184228	-3.280905553	-3.280905553	-3.280905553	0.328238799	-2.874673946	-3.280905553	-3.280905553	-1.849427215	-1.417408617	0.412197273	-3.280905553
PRAMEF12	-3.280905553	-0.623394042	-3.280905553	-3.280905553	-2.906231989	-3.280905553	1.452779652	-3.280905553	-3.280905553	-2.730614757	-3.280905553	-2.874673946	-3.280905553	-3.280905553	-3.280905553	-3.280905553	-2.605809762	-3.280905553
PRAMEF1	-3.280905553	1.869302633	-3.280905553	-3.280905553	-3.280905553	-3.280905553	-3.280905553	-3.280905553	-3.280905553	-3.280905553	-3.280905553	-2.874673946	-3.280905553	-3.280905553	-3.280905553	-3.280905553	-3.280905553	-3.280905553
LINC01784	-3.280905553	-3.280905553	-3.280905553	-3.280905553	-2.906231989	-3.280905553	-3.280905553	-3.280905553	-3.280905553	-3.280905553	-3.280905553	-3.280905553	-3.280905553	-3.280905553	-3.280905553	-3.280905553	-3.280905553	-3.280905553
PRAMEF11	-3.280905553	-3.280905553	-3.280905553	-3.280905553	-3.280905553	-3.280905553	-3.280905553	-3.280905553	-1.299582411	-3.280905553	-3.280905553	-3.280905553	-3.280905553	-3.280905553	-3.280905553	-3.280905553	-3.280905553	-3.280905553
PRAMEF30P	-3.280905553	-3.280905553	-3.280905553	-3.280905553	-3.280905553	-3.280905553	-3.280905553	-3.280905553	-3.280905553	-3.280905553	-3.280905553	-3.280905553	-3.280905553	-3.280905553	-3.280905553	-3.280905553	-3.280905553	-3.280905553
HNRNPCL1	-1.394735614	0.257493058	-1.383703068	0.021301489	-1.527143048	-0.795838621	0.433802188	-1.401536253	0.695710349	0.748067312	0.173016899	-0.253249963	0.841132772	1.219893167	-1.145219917	-0.735441711	0.477265258	-1.394139643
PRAMEF2	-3.280905553	1.973313035	-3.280905553	-3.280905553	-3.280905553	-3.280905553	-3.280905553	-3.280905553	-3.280905553	-1.360122544	-3.280905553	-2.078720442	-3.280905553	-3.280905553	-3.280905553	-3.280905553	-3.280905553	-3.280905553
PRAMEF4	-3.280905553	-3.280905553	-3.280905553	-3.280905553	-3.280905553	-3.280905553	-3.280905553	-3.280905553	-3.280905553	-3.280905553	-3.280905553	-3.280905553	-3.280905553	-3.280905553	-3.280905553	-3.280905553	-3.280905553	-3.280905553
PRAMEF10	-3.280905553	-3.280905553	-3.280905553	-3.280905553	-3.280905553	-3.280905553	-3.280905553	-3.280905553	-3.280905553	-2.730614757	-3.280905553	-3.280905553	-3.280905553	-3.280905553	-3.280905553	-3.280905553	-3.280905553	-3.280905553
PRAMEF7	-3.280905553	-3.280905553	-3.280905553	-3.280905553	-3.280905553	-3.280905553	-3.280905553	-3.280905553	-3.280905553	-3.280905553	-3.280905553	-3.280905553	-3.280905553	-3.280905553	-3.280905553	-3.280905553	-3.280905553	-3.280905553
RNU6-1072P	-3.280905553	-3.280905553	-3.280905553	-3.280905553	-3.280905553	-3.280905553	-3.280905553	-3.280905553	-3.280905553	-3.280905553	-3.280905553	-3.280905553	-3.280905553	-3.280905553	-3.280905553	-3.280905553	-3.280905553	-3.280905553
PRAMEF29P	-3.280905553	-3.280905553	-3.280905553	-3.280905553	-3.280905553	-3.280905553	-3.280905553	-3.280905553	-3.280905553	-3.280905553	-3.280905553	-3.280905553	-3.280905553	-3.280905553	-3.280905553	-3.280905553	-3.280905553	-3.280905553
PRAMEF6	-3.280905553	-3.280905553	-3.280905553	-3.280905553	-3.280905553	-3.280905553	-3.280905553	-3.280905553	-3.280905553	-3.280905553	-3.280905553	-3.280905553	-3.280905553	-3.280905553	-3.280905553	-3.280905553	-3.280905553	-3.280905553
PRAMEF28P	-3.280905553	-3.280905553	-3.280905553	-3.280905553	-3.280905553	-3.280905553	-3.280905553	-3.280905553	-3.280905553	-2.730614757	-3.280905553	-3.280905553	-3.280905553	-3.280905553	-3.280905553	-3.280905553	-3.280905553	-3.280905553
PRAMEF27	-3.280905553	-3.280905553	-3.280905553	-3.280905553	-3.280905553	-3.280905553	-3.280905553	-3.280905553	-3.280905553	-3.280905553	-3.280905553	-3.280905553	-3.280905553	-3.280905553	-3.280905553	-3.280905553	-3.280905553	-3.280905553
HNRNPCL3	-3.280905553	-3.280905553	-3.280905553	-3.280905553	-3.280905553	-3.280905553	-3.280905553	-3.280905553	-3.280905553	-3.280905553	-2.780185289	-3.280905553	-3.280905553	-2.89228384	-3.280905553	-3.280905553	-3.280905553	-3.280905553
PRAMEF25	-3.280905553	-3.280905553	-3.280905553	-3.280905553	-3.280905553	-3.280905553	-2.537739817	-3.280905553	-3.280905553	-3.280905553	-3.280905553	-3.280905553	-3.280905553	-3.280905553	-3.280905553	-3.280905553	-3.280905553	-3.280905553
PRAMEF34P	-3.280905553	-3.280905553	-3.280905553	-3.280905553	-3.280905553	-3.280905553	-3.280905553	-3.280905553	-3.280905553	-3.280905553	-3.280905553	-3.280905553	-3.280905553	-3.280905553	-3.280905553	-3.280905553	-3.280905553	-3.280905553
PRAMEF35P	-3.280905553	-3.280905553	-3.280905553	-3.280905553	-3.280905553	-3.280905553	-3.280905553	-3.280905553	-3.280905553	-3.280905553	-3.280905553	-3.280905553	-2.698500152	-3.280905553	-3.280905553	-3.280905553	-3.280905553	-3.280905553
HNRNPCL2	-3.280905553	-3.280905553	-2.217429659	-3.280905553	-3.280905553	-2.812878118	-3.280905553	-2.661888551	-3.280905553	-3.280905553	-3.280905553	-3.280905553	-3.280905553	-1.619158339	-2.394460913	-3.280905553	-3.280905553	-3.280905553
PRAMEF36P	-3.280905553	-3.280905553	-3.280905553	-3.280905553	-3.280905553	-3.280905553	-3.280905553	-3.280905553	-3.280905553	-3.280905553	-3.280905553	-3.280905553	-3.280905553	-3.280905553	-3.280905553	-3.280905553	-3.280905553	-3.280905553
AC245056.1	-3.280905553	-3.280905553	-3.280905553	-3.280905553	-3.280905553	-3.280905553	-3.280905553	-3.280905553	-3.280905553	-3.280905553	-3.280905553	-3.280905553	-3.280905553	-3.280905553	-3.280905553	-3.280905553	-3.280905553	-3.280905553
PRAMEF26	-3.280905553	-3.280905553	-3.280905553	-3.280905553	-3.280905553	-3.280905553	-3.280905553	-3.280905553	-3.280905553	-3.280905553	-3.280905553	-3.280905553	-3.280905553	-3.280905553	-3.280905553	-3.280905553	-3.280905553	-3.280905553
HNRNPCL4	-3.280905553	-3.280905553	-3.280905553	-2.751622607	-2.906231989	-3.280905553	-3.280905553	-3.280905553	-3.280905553	-2.730614757	-3.280905553	-3.280905553	-3.280905553	-2.119618647	-2.394460913	-3.280905553	-3.280905553	-3.280905553
PRAMEF9	-3.280905553	1.010626773	-3.280905553	-3.280905553	-3.280905553	-3.280905553	-3.280905553	-3.280905553	-3.280905553	-3.280905553	-3.280905553	-3.280905553	-3.280905553	-3.280905553	-3.280905553	-3.280905553	-3.280905553	-3.280905553
PRAMEF13	-3.280905553	-3.280905553	-3.280905553	-3.280905553	-3.280905553	-3.280905553	-3.280905553	-3.280905553	-3.280905553	-3.280905553	-3.280905553	-2.874673946	-3.280905553	-3.280905553	-3.280905553	-3.280905553	-3.280905553	-3.280905553
PRAMEF18	-3.280905553	2.327458461	-3.280905553	-3.280905553	-3.280905553	-3.280905553	-3.280905553	-3.280905553	-3.280905553	-3.280905553	-3.280905553	-3.280905553	-3.280905553	-3.280905553	-3.280905553	-3.280905553	-3.280905553	-3.280905553
PRAMEF31P	-2.861835184	-3.280905553	-3.280905553	-3.280905553	-3.280905553	-3.280905553	-3.280905553	-3.280905553	-3.280905553	-3.280905553	-3.280905553	-3.280905553	-3.280905553	-3.280905553	-3.280905553	-3.280905553	-3.280905553	-3.280905553
PRAMEF5	-3.280905553	-3.280905553	-3.280905553	-3.280905553	-2.609075689	-3.280905553	-3.280905553	-3.280905553	-3.280905553	-3.280905553	-3.280905553	-3.280905553	-3.280905553	-3.280905553	-3.280905553	-3.280905553	-3.280905553	-3.280905553
PRAMEF32P	-3.280905553	-3.280905553	-3.280905553	-3.280905553	-3.280905553	-3.280905553	-3.280905553	-3.280905553	-3.280905553	-3.280905553	-3.280905553	-3.280905553	-3.280905553	-3.280905553	-3.280905553	-3.280905553	-3.280905553	-3.280905553
RNU6-771P	-3.280905553	-3.280905553	-3.280905553	-3.280905553	-3.280905553	-3.280905553	-3.280905553	-3.280905553	-3.280905553	-3.280905553	-3.280905553	-3.280905553	-3.280905553	-3.280905553	-3.280905553	-3.280905553	-3.280905553	-3.280905553
PRAMEF8	-2.861835184	-0.623394042	-3.280905553	-3.280905553	-3.280905553	-3.280905553	-3.280905553	-3.280905553	-3.280905553	-3.280905553	-3.280905553	-3.280905553	-3.280905553	-3.280905553	-3.280905553	-3.280905553	-3.280905553	-3.280905553
PRAMEF33	-3.280905553	-3.280905553	-3.280905553	-2.751622607	-2.906231989	-3.280905553	-3.280905553	-3.280905553	-3.280905553	-3.280905553	-3.280905553	-3.280905553	-3.280905553	-3.280905553	-3.280905553	-3.280905553	-3.280905553	-3.280905553
PRAMEF15	-3.280905553	-3.280905553	-3.280905553	-3.280905553	-3.280905553	-3.280905553	-3.280905553	-3.280905553	-1.299582411	-3.280905553	-3.280905553	-3.280905553	-3.280905553	-2.89228384	-3.280905553	-3.280905553	-3.280905553	-3.280905553
AC243961.1	-3.280905553	-3.280905553	-3.280905553	-3.280905553	-3.280905553	-3.280905553	-3.280905553	-3.280905553	-3.280905553	-3.280905553	-3.280905553	-3.280905553	-3.280905553	-3.280905553	-3.280905553	-3.280905553	-3.280905553	-3.280905553
PRAMEF14	-3.280905553	-3.280905553	-3.280905553	-3.280905553	-3.280905553	-3.280905553	-3.280905553	-3.280905553	-3.280905553	-3.280905553	-3.280905553	-3.280905553	-3.280905553	-3.280905553	-3.280905553	-3.280905553	-3.280905553	-3.280905553
PRAMEF19	-3.280905553	-3.280905553	-3.280905553	-3.280905553	-3.280905553	-3.280905553	-3.280905553	-3.280905553	-3.280905553	-3.280905553	-3.280905553	-3.280905553	-3.280905553	-3.280905553	-3.280905553	-3.280905553	-3.280905553	-3.280905553
PRAMEF17	-3.280905553	-3.280905553	-3.280905553	-3.280905553	-3.280905553	-3.280905553	-3.280905553	-3.280905553	-3.280905553	-3.280905553	-3.280905553	-3.280905553	-3.280905553	-3.280905553	-3.280905553	-3.280905553	-3.280905553	-3.280905553
PRAMEF20	-2.537492767	-3.280905553	-3.280905553	-2.751622607	-2.906231989	-2.812878118	-3.280905553	-3.280905553	-3.280905553	-3.280905553	-3.280905553	-3.280905553	-3.280905553	-3.280905553	-3.280905553	-3.280905553	-3.280905553	-3.280905553
LRRC38	-0.852802234	0.257493058	-1.611914342	-0.431914354	-0.487858042	1.183562194	-3.280905553	-0.739277887	-3.280905553	-1.193216707	-1.315790471	-2.874673946	-0.82775856	-2.89228384	-2.394460913	-0.971051462	0.033869528	-3.280905553
AL354712.1	-3.280905553	-3.280905553	-3.280905553	-3.280905553	-3.280905553	-2.176803233	-3.280905553	-2.661888551	-3.280905553	-2.730614757	-3.280905553	-3.280905553	-3.280905553	-3.280905553	-3.280905553	-3.280905553	-3.280905553	-3.280905553
BRWD1P1	-3.280905553	-3.280905553	-3.280905553	-3.280905553	-2.906231989	-3.280905553	-3.280905553	-3.280905553	-3.280905553	-3.280905553	-3.280905553	-3.280905553	-3.280905553	-3.280905553	-3.280905553	-3.280905553	-3.280905553	-3.280905553
PDPN	3.716123804	3.188422497	3.924640717	4.232559922	4.647315249	5.077821509	4.39029775	4.326201828	3.683020741	5.553747513	3.581393325	5.058691554	5.242811798	5.076964655	3.750732963	4.941910244	5.447226783	4.528147963
RNA5SP41	-3.280905553	-3.280905553	-3.280905553	-3.280905553	-3.280905553	-2.812878118	-3.280905553	-3.280905553	-3.280905553	-3.280905553	-3.280905553	-3.280905553	-3.280905553	-3.280905553	-3.280905553	-3.280905553	-3.280905553	-3.280905553
AL359771.1	-3.280905553	-3.280905553	-3.280905553	-3.280905553	-2.609075689	-2.460065816	-3.280905553	-3.280905553	-3.280905553	-3.280905553	-2.409188389	-2.558055302	-3.280905553	-2.586440542	-3.280905553	-3.280905553	-3.280905553	-3.280905553
RF00564	-3.280905553	-3.280905553	-3.280905553	-2.751622607	-3.280905553	-2.460065816	-3.280905553	-1.898246539	-3.280905553	-3.280905553	-3.280905553	-2.874673946	-3.280905553	-3.280905553	-3.280905553	-2.755022734	-3.280905553	-3.280905553
PRDM2	6.529014941	6.736376705	6.457008198	6.37032487	6.176929395	6.409207789	6.370546162	6.520127902	6.796136427	6.402133458	7.281072478	6.728427232	5.929380149	5.999302309	5.7841802	5.883092004	5.930810396	5.425932982
KAZN	5.158578316	3.188422497	5.902491968	5.401986628	4.997981459	5.142053664	4.380727091	5.515672378	5.549060603	6.172954175	5.373935481	4.604541285	5.118699972	5.938501528	5.70911798	5.130760889	5.187710546	5.226445633
RNU6-1265P	-3.280905553	-3.280905553	-3.280905553	-3.280905553	-3.280905553	-3.280905553	-3.280905553	-3.280905553	-3.280905553	-3.280905553	-3.280905553	-2.874673946	-3.280905553	-3.280905553	-3.280905553	-3.280905553	-3.280905553	-3.280905553
AL357873.1	-2.861835184	-3.280905553	-3.280905553	-3.280905553	-2.609075689	-3.280905553	-3.280905553	-1.628619395	-3.280905553	-3.280905553	-3.280905553	-3.280905553	-3.280905553	-3.280905553	-3.280905553	-3.280905553	-3.280905553	-3.280905553
KAZN-AS1	-0.682543763	2.545620035	-0.366386015	0.415835692	-1.293416759	-1.127439891	-2.049663921	-0.495540802	-3.280905553	-2.021999248	-3.280905553	-2.298571417	-3.280905553	-3.280905553	-3.280905553	-1.105056861	-2.605809762	-3.280905553
TBCAP2	-3.280905553	-3.280905553	-3.280905553	-2.751622607	-2.609075689	-1.940133812	-3.280905553	-3.280905553	-3.280905553	-2.730614757	-2.409188389	-2.558055302	-3.280905553	-1.932837161	-3.280905553	-3.280905553	-2.605809762	-3.280905553
TMEM51-AS1	1.541942992	2.954287908	2.215538039	1.252694255	1.840369412	1.280408304	1.749020083	2.292501337	2.625287812	0.57379273	1.932364776	1.474920989	0.034107945	1.598852848	1.810624079	1.06618122	0.412197273	-1.394139643
TMEM51	4.107201833	1.194033502	5.281819377	4.534574602	4.202327329	4.85419615	4.306848815	4.876567022	3.57699422	4.23874381	4.610904128	4.797415812	4.72545979	5.111884305	5.067908759	4.872293131	4.225310329	5.123942834
C1orf195	0.43436906	1.869302633	2.622563823	0.556669521	0.591048769	1.738075212	-0.097238466	1.136034016	0.018581122	-1.043633503	2.114056397	1.457449413	-0.117809581	-0.867314304	0.40622315	-0.5329625	-0.751428823	0.359105101
AL035405.1	-2.861835184	-3.280905553	-1.383703068	-2.365252024	-2.609075689	-1.940133812	-3.280905553	-2.230120576	-3.280905553	-3.280905553	-3.280905553	-2.558055302	-3.280905553	-3.280905553	-1.849427215	-3.280905553	-3.280905553	-3.280905553
AL391094.1	-2.049311653	-3.280905553	-3.280905553	-2.751622607	-0.835127921	-1.008234542	-3.280905553	-0.739277887	-3.280905553	-3.280905553	-0.271265228	-0.725507492	-2.698500152	-1.484666284	-1.454776321	-2.067127097	-2.605809762	-3.280905553
FHAD1	0.608538215	-3.280905553	-2.65331701	0.203731342	0.531390456	0.406124324	1.031444028	0.90071448	1.339000637	1.010052046	1.047235099	2.684105987	-0.965122128	0.647041807	-0.319482546	0.193625297	-0.908811667	-0.327615623
AL031283.2	-3.280905553	1.869302633	-3.280905553	-3.280905553	-3.280905553	-3.280905553	-3.280905553	-3.280905553	-3.280905553	-2.730614757	-3.280905553	-2.298571417	-3.280905553	-3.280905553	-3.280905553	-3.280905553	-3.280905553	-3.280905553
AL031283.3	-2.049311653	-3.280905553	-3.280905553	-2.060801544	-1.659933029	-2.812878118	-0.946603705	-3.280905553	-1.299582411	-3.280905553	-1.869653345	-1.719545938	-3.280905553	-2.89228384	-2.394460913	-2.370457825	-1.520978011	-3.280905553
AL031283.1	-2.537492767	3.81069559	-1.611914342	-2.060801544	-2.362795316	-1.736872946	-1.153528539	-1.898246539	-3.280905553	-1.766140274	-2.780185289	0.009066565	-3.280905553	-0.953549464	-1.454776321	-2.067127097	-2.605809762	-3.280905553
EFHD2	5.349827816	4.067272499	6.281990984	5.836628061	6.076149142	6.186771807	5.910276	6.545041583	5.939732028	7.226795102	6.219349137	7.57863293	6.515549152	7.241040747	6.952099499	7.119152111	6.492513232	6.498061476
CTRC	-1.268840606	1.194033502	-1.883134772	-1.409349591	-1.527143048	-1.400212768	-1.153528539	-1.401536253	-0.494915459	-3.280905553	-0.063923736	-1.086371755	-3.280905553	-0.867314304	-1.454776321	-0.735441711	-3.280905553	1.559811626
CELA2A	-3.280905553	-3.280905553	-2.217429659	-3.280905553	-2.906231989	-2.812878118	-3.280905553	-1.628619395	-3.280905553	-3.280905553	-2.780185289	-3.280905553	-3.280905553	-3.280905553	-1.849427215	-2.067127097	-1.520978011	-3.280905553
CELA2B	-1.855806938	3.004253446	-1.883134772	-1.409349591	-1.293416759	-0.526391277	-2.537739817	-1.401536253	-3.280905553	-1.548895099	-1.660507331	-1.432204309	-2.284742904	-2.89228384	-2.394460913	-1.417408617	-1.520978011	-3.280905553
CASP9	3.329940044	3.09927477	2.499222371	3.139533661	3.333371309	3.404694118	3.120942484	3.0172966	2.309361352	2.935785442	2.614001666	3.087690946	3.739374553	3.887251613	3.76932724	3.478179764	3.679298884	2.743209288
DNAJC16	4.460733531	4.543423901	4.061739863	4.204288636	4.01900184	4.147856333	4.022928431	4.553193975	3.874220541	4.281903438	4.130921239	4.298437183	3.968847716	4.08406355	3.858865179	4.120051465	3.932301615	3.875407968
SCARNA21B	-2.537492767	-3.280905553	-3.280905553	-1.59561189	-3.280905553	-3.280905553	-3.280905553	-2.230120576	-1.299582411	-3.280905553	-3.280905553	-3.280905553	-3.280905553	-2.586440542	-3.280905553	-3.280905553	-3.280905553	-3.280905553
AL121992.3	-2.537492767	-3.280905553	-2.65331701	-2.751622607	-3.280905553	-3.280905553	-3.280905553	-3.280905553	-3.280905553	-3.280905553	-2.114344764	-1.887984392	-3.280905553	-0.953549464	-3.280905553	-3.280905553	-3.280905553	-3.280905553
AGMAT	-0.096692385	-3.280905553	0.418376102	0.021301489	-0.109899548	0.223315303	-0.097238466	-0.612268164	-3.280905553	1.317164322	0.512211385	1.827519962	-0.82775856	0.759733156	0.40622315	0.07468893	-1.520978011	0.877983318
AL121992.1	-2.537492767	-3.280905553	-2.65331701	-3.280905553	-1.968977728	-1.736872946	-1.395183194	-2.661888551	-3.280905553	-1.193216707	-1.47787749	-1.432204309	-1.701061791	-2.334229835	-2.394460913	-2.755022734	-1.8005844	-3.280905553
CHCHD2P6	2.772004747	-1.411145063	2.907681589	3.109359535	3.284517748	2.815992573	3.273538678	2.475237312	3.103824917	3.458926757	1.832149058	2.638320431	3.606292025	3.726690171	3.712809625	3.368681843	4.285590593	3.798346011
RNU7-179P	-3.280905553	-3.280905553	-3.280905553	-3.280905553	-3.280905553	-3.280905553	-3.280905553	-3.280905553	-3.280905553	-3.280905553	-3.280905553	-3.280905553	-3.280905553	-3.280905553	-3.280905553	-3.280905553	-3.280905553	-3.280905553
CD24P1	-2.861835184	-3.280905553	-3.280905553	-3.280905553	-3.280905553	-2.812878118	-3.280905553	-3.280905553	-3.280905553	-3.280905553	-3.280905553	-2.874673946	-3.280905553	-3.280905553	-3.280905553	-3.280905553	-3.280905553	-3.280905553
DDI2	6.744038658	5.745133478	7.000613382	6.806232517	6.296548307	6.662099517	6.384979439	6.762086727	6.470599587	6.670570307	6.785059766	6.164720767	5.584870054	5.395289858	5.855529384	5.619233006	5.261142872	6.008189476
RSC1A1	-3.280905553	-3.280905553	-3.280905553	-3.280905553	-3.280905553	-3.280905553	-3.280905553	-3.280905553	-3.280905553	-3.280905553	-3.280905553	-3.280905553	-3.280905553	-3.280905553	-3.280905553	-3.280905553	-3.280905553	-3.280905553
AL121992.2	-1.685213683	-3.280905553	-1.883134772	-2.751622607	-2.906231989	-2.812878118	-0.765669127	-2.661888551	-1.299582411	-2.33323067	-0.804752637	-2.558055302	-3.280905553	-2.89228384	-2.394460913	-3.280905553	-2.605809762	-3.280905553
PLEKHM2	6.628949051	3.918860472	6.705105085	6.430291479	6.304366685	6.394408093	6.588877485	6.450902157	6.579860834	7.00433775	7.064897296	7.014861851	6.515549152	6.640714311	7.306581353	6.932416633	7.046094262	7.482760092
AL450998.3	2.498630327	-0.623394042	2.950168432	2.072737211	2.178499587	2.990747388	2.68071485	2.783177317	2.395061597	1.344564989	3.58652912	2.574921131	2.103910386	1.898693096	1.846091748	1.729284382	1.247540937	1.970746479
SLC25A34	2.115597054	1.63566229	1.905901074	1.224818594	2.553179208	2.124658997	4.053368216	2.637407902	2.395061597	1.344564989	3.060360058	2.969407301	1.840912667	2.419768532	1.97983718	2.181860344	2.0967662	1.216350672
SLC25A34-AS1	-3.280905553	-3.280905553	-3.280905553	-3.280905553	-3.280905553	-3.280905553	-3.280905553	-3.280905553	-3.280905553	-3.280905553	-3.280905553	-2.874673946	-3.280905553	-3.280905553	-3.280905553	-3.280905553	-3.280905553	-3.280905553
TMEM82	-3.280905553	2.611578206	-3.280905553	-2.751622607	-2.906231989	-3.280905553	-3.280905553	-3.280905553	-3.280905553	-2.730614757	-3.280905553	-2.558055302	-3.280905553	-3.280905553	-3.280905553	-2.370457825	-3.280905553	-3.280905553
FBLIM1	5.715266668	3.532852535	6.248336545	5.552548844	5.0547042	5.206631505	5.362648004	5.753905285	4.455805086	7.499753821	5.138966088	5.942561012	4.645131681	5.582167464	5.92766024	5.493010577	5.670582894	6.120374556
RPL12P14	0.87721214	-3.280905553	1.392883671	2.536755134	0.676151119	1.079744115	2.726770048	0.61938528	2.218246957	0.478067269	-0.700992318	0.146243663	3.060232208	3.629933273	2.187656747	1.948089808	2.360918713	1.258807731
UQCRHL	4.872947038	2.793085482	5.196153357	5.956944742	4.840976039	4.812295544	5.833426467	4.525834817	5.452419201	5.911858436	4.76381173	4.30088835	5.517170603	6.061084334	5.660140162	5.13448266	5.372229633	5.242402383
AL450998.1	3.546658786	2.545620035	4.273132821	4.890026907	4.462021493	4.57040724	4.276204619	3.192814037	4.264125945	4.407389022	3.365341051	3.465230595	6.965263307	5.92648047	5.524423621	5.484286979	5.582758745	5.191255053
AL450998.2	3.593001997	2.611578206	3.583724434	3.347719144	3.389052265	3.623545418	3.324348768	2.872768404	3.749609549	2.580028513	4.312357521	3.460853149	3.916032895	2.768485294	2.770974182	2.954220796	3.190205633	4.159344002
SPEN	6.333811001	5.514608406	6.653809748	6.239743324	6.251040328	6.25910786	6.269151525	6.289460224	6.246840467	5.922125526	6.658483201	6.534290456	5.743469958	6.423771278	6.529643343	6.602351456	6.2475967	5.309578785
AL034555.1	-2.861835184	-3.280905553	-3.280905553	-2.060801544	-2.362795316	-1.558744888	-3.280905553	-2.661888551	-1.299582411	-2.730614757	-2.780185289	-1.307486136	-2.698500152	-3.280905553	-3.280905553	-2.755022734	-3.280905553	-3.280905553
ZBTB17	4.98145086	3.631533011	5.281819377	4.925095707	4.819312897	4.896824669	5.048891271	4.913981589	5.011629376	5.242110814	5.369473121	5.607440484	5.258324574	5.29483765	5.283753029	5.33216619	5.247218836	5.675520681
AL355994.4	-2.272851055	-3.280905553	-2.217429659	-2.060801544	-1.527143048	-2.176803233	-3.280905553	-1.898246539	-3.280905553	-3.280905553	-2.780185289	-1.307486136	-3.280905553	-2.89228384	-2.394460913	-2.755022734	-3.280905553	-3.280905553
AL355994.1	-3.280905553	-3.280905553	-3.280905553	-3.280905553	-3.280905553	-3.280905553	-3.280905553	-3.280905553	-3.280905553	-3.280905553	-3.280905553	-3.280905553	-3.280905553	-3.280905553	-3.280905553	-3.280905553	-3.280905553	-3.280905553
AL355994.5	-3.280905553	-3.280905553	-3.280905553	-3.280905553	-3.280905553	-3.280905553	-3.280905553	-3.280905553	-3.280905553	-3.280905553	-3.280905553	-3.280905553	-3.280905553	-3.280905553	-3.280905553	-3.280905553	-3.280905553	-3.280905553
TBC1D3P6	-2.861835184	-3.280905553	-3.280905553	-2.751622607	-3.280905553	-3.280905553	-3.280905553	-3.280905553	-3.280905553	-3.280905553	-3.280905553	-3.280905553	-3.280905553	-3.280905553	-3.280905553	-3.280905553	-3.280905553	-3.280905553
SRARP	0.50657884	2.902529614	-2.65331701	-1.809537631	-2.152490314	-3.280905553	-0.765669127	-2.661888551	-3.280905553	-2.730614757	-1.660507331	-3.280905553	-3.280905553	-2.89228384	-3.280905553	-0.848442178	-3.280905553	-3.280905553
AL355994.3	-3.280905553	-3.280905553	-3.280905553	-3.280905553	-3.280905553	-3.280905553	-3.280905553	-3.280905553	-3.280905553	-3.280905553	-3.280905553	-3.280905553	-3.280905553	-3.280905553	-3.280905553	-3.280905553	-3.280905553	-3.280905553
HSPB7	3.150009003	3.498399867	3.089730617	3.649793893	4.249372924	-0.23107935	4.868916754	2.503563497	5.141293205	-1.548895099	2.223600971	1.729028101	3.992229834	1.848609599	2.319674313	4.078151086	5.516583724	2.743209288
CLCNKA	0.102845721	-3.280905553	-3.280905553	0.415835692	0.227410953	-2.812878118	-0.460297086	-3.280905553	-1.299582411	-3.280905553	-2.114344764	-2.874673946	-0.380672866	-2.334229835	-1.849427215	-2.755022734	-0.1504464	-3.280905553
AL355994.2	-1.045876173	-3.280905553	-2.65331701	-1.59561189	-2.152490314	-3.280905553	-1.685624236	-3.280905553	-3.280905553	-1.360122544	-2.409188389	-3.280905553	-1.116954182	-2.89228384	0.5847992	-2.370457825	-1.520978011	-1.394139643
CLCNKB	-2.049311653	2.793085482	-1.883134772	-1.59561189	-1.293416759	-1.257389203	-1.395183194	-1.898246539	-1.299582411	-2.730614757	-2.409188389	-2.558055302	-3.280905553	-1.619158339	-1.849427215	-0.735441711	-0.908811667	-3.280905553
FAM131C	1.33936412	-3.280905553	1.539223382	0.979999303	1.122712473	0.317613426	0.192578956	0.395838477	0.943389687	1.546835705	1.189039598	-0.574101911	0.355882005	-0.785944293	3.157222508	0.355449185	0.539524779	2.330574964
EPHA2	6.101456734	3.782337976	6.873924013	6.128486091	5.728944274	5.031616246	5.532172117	6.980614847	5.316253561	7.146852279	6.006897665	4.788709903	5.489504193	6.892805928	8.034550655	6.033183138	5.703248724	6.93767693
AL451042.2	1.524658124	-0.116737631	2.513459384	1.076738997	1.102355833	0.529473355	-0.460297086	1.206653778	0.018581122	1.498864091	0.889957786	-0.987347615	0.666102862	0.524796394	2.825300035	0.590370897	0.711642619	-0.207146009
AL451042.1	1.575903598	1.973313035	3.060940044	0.87630351	1.257692304	1.23279774	1.338775475	2.208956094	2.120987921	1.043877274	2.275404173	-0.311964239	-0.586965805	0.459556255	1.077922528	-0.441469714	0.412197273	1.49024143
ARHGEF19-AS1	-3.280905553	-3.280905553	-3.280905553	-3.280905553	-3.280905553	-3.280905553	-3.280905553	-3.280905553	-3.280905553	-3.280905553	-3.280905553	-3.280905553	-3.280905553	-3.280905553	-3.280905553	-3.280905553	-3.280905553	-3.280905553
ARHGEF19	5.651005029	3.004253446	5.057288861	4.725708705	5.329964981	5.272862573	4.413950257	4.840934061	4.475611985	4.364532244	4.902054885	3.962999051	5.174955713	5.392015307	6.812272492	5.535854444	4.717922287	4.648795344
ANO7L1	3.014176665	-1.411145063	3.825422689	3.775212844	2.904250755	2.924862625	1.807337554	3.227192911	2.760602719	4.708276347	3.060360058	2.500099428	2.700215539	3.73705106	4.871061527	3.304055495	2.411737476	4.219697663
CPLANE2	2.104005987	-3.280905553	2.455648431	1.816742236	1.864745573	2.353355186	1.558431051	1.648438573	1.904271426	1.972723247	1.293231573	1.559239325	1.75603711	1.628836754	2.508598028	2.224389987	1.487539365	3.099176524
MT1XP1	-0.392552236	-0.623394042	0.153341999	-0.264518474	0.109965283	0.714168294	0.35778938	-0.104993696	1.154713274	-1.548895099	1.342635217	-0.894685951	0.841132772	0.864256183	0.202378522	-0.735441711	-0.48036222	-0.603711695
FBXO42	5.860112992	3.753411769	5.281819377	5.210953482	5.683418234	5.494706441	5.355336836	5.413012313	5.630827163	5.020068453	5.634142823	5.305686883	5.843280207	5.500394471	6.11377776	5.320777808	5.410215485	5.143902072
SZRD1	6.121715911	4.11353397	6.427238505	6.516889995	6.267703311	6.402499469	6.520797349	6.427068541	6.579860834	7.20873602	6.122786629	6.738407946	6.825158632	7.068885886	7.228940314	7.017006997	7.246036291	7.304870753
RPL22P3	-0.328327044	0.80046084	-0.083243606	1.280041498	-0.017895419	0.173749438	1.171240961	0.395838477	1.649145987	-0.908112912	0.173016899	-0.090212683	1.104093814	1.628836754	0.202378522	0.714912555	0.033869528	0.007256943
SPATA21	-1.685213683	2.1612253	-1.186709201	-0.839390983	-1.293416759	-0.610736638	-0.460297086	-2.230120576	-1.299582411	-2.33323067	-0.513488688	-1.086371755	-1.701061791	-2.586440542	-1.849427215	-3.280905553	-1.286863933	-2.537163757
NECAP2	5.763955104	4.847065541	6.35199242	6.405672251	6.046488404	6.57588617	5.417502317	6.241912704	5.974949092	6.803011497	5.734718934	6.499500583	5.984051755	6.379264157	6.490954664	6.307425901	6.038484952	6.645351298
LINC01772	2.924764429	2.070326474	3.853674624	2.981925992	2.944831957	3.452240729	2.897561019	2.675254142	2.998237218	1.474266542	4.245746608	3.594735316	2.820045637	2.884876641	0.666428796	2.092844325	2.476825741	2.551594632
CROCCP3	3.397966079	2.070326474	3.154755109	2.948227705	3.147182328	2.969118397	2.950275763	2.90498084	1.782340904	1.660218291	3.1111363	3.288775511	2.677317078	2.903393975	2.344687687	2.755877149	2.738066783	1.127493667
RNU1-1	-3.280905553	-3.280905553	-3.280905553	-3.280905553	-2.906231989	-3.280905553	-3.280905553	-3.280905553	-3.280905553	-3.280905553	-3.280905553	-3.280905553	-0.82775856	-3.280905553	-3.280905553	-3.280905553	-3.280905553	-3.280905553
AL137802.2	-2.272851055	-3.280905553	-1.883134772	-1.244408569	-1.405551917	-1.558744888	-0.765669127	-1.898246539	-3.280905553	-2.730614757	-1.869653345	-1.887984392	-3.280905553	-1.045268759	-2.394460913	-2.370457825	-2.147732954	0.507336617
AL137802.1	-1.53267621	1.869302633	-1.611914342	-0.839390983	-1.527143048	-1.127439891	-0.765669127	-3.280905553	-0.494915459	-2.021999248	-2.780185289	-2.078720442	0.034107945	-0.261155871	-1.849427215	-1.105056861	-0.48036222	-1.152425301
LINC01783	-2.537492767	-1.411145063	-3.280905553	-2.060801544	-2.906231989	-3.280905553	-3.280905553	-3.280905553	-3.280905553	-2.730614757	-2.409188389	-2.298571417	-3.280905553	-3.280905553	-3.280905553	-2.755022734	-1.286863933	-3.280905553
RNU1-6P	-3.280905553	-3.280905553	-3.280905553	-3.280905553	-3.280905553	-3.280905553	-3.280905553	-3.280905553	-3.280905553	-3.280905553	-3.280905553	-3.280905553	-3.280905553	-3.280905553	-3.280905553	-3.280905553	-3.280905553	-3.280905553
AL355149.1	-3.280905553	-3.280905553	-3.280905553	-3.280905553	-2.906231989	-3.280905553	-3.280905553	-3.280905553	-3.280905553	-3.280905553	-3.280905553	-3.280905553	-3.280905553	-3.280905553	-3.280905553	-3.280905553	-3.280905553	-3.280905553
NBPF1	3.334906865	5.097778925	2.180277622	2.814347548	3.532893005	2.799746703	2.828837807	3.293586452	3.202209098	2.184658158	2.929052314	3.452058208	3.866281693	3.648347706	2.842963374	3.518614473	3.740216586	1.340147836
AL137798.1	-1.394735614	1.502927709	-3.280905553	-2.365252024	-2.906231989	-2.812878118	-1.153528539	-2.661888551	0.018581122	-1.766140274	-1.47787749	-2.078720442	-0.117809581	-1.767489264	-3.280905553	-3.280905553	-3.280905553	-3.280905553
CROCCP2	5.178056314	4.733158136	4.97993877	4.798433713	4.872872784	4.579951915	5.099362718	5.052236475	4.71104333	4.088829754	5.479852092	5.419466184	5.012930129	4.913014747	4.883916863	4.765939099	5.380757788	4.282780357
AL137798.3	-3.280905553	-3.280905553	-3.280905553	-3.280905553	-3.280905553	-3.280905553	-3.280905553	-3.280905553	-3.280905553	-3.280905553	-3.280905553	-3.280905553	-3.280905553	-3.280905553	-3.280905553	-3.280905553	-3.280905553	-3.280905553
MST1P2	2.742404921	1.869302633	2.088161297	2.1782485	2.862494935	2.560385524	2.288806957	2.120273812	1.339000637	-0.287102142	1.948410914	1.699606794	2.398059651	1.898693096	2.215044416	1.709459665	2.215940435	2.46357941
AL137798.2	-3.280905553	-3.280905553	-3.280905553	-3.280905553	-3.280905553	-3.280905553	-3.280905553	-3.280905553	-3.280905553	-3.280905553	-3.280905553	-3.280905553	-3.280905553	-3.280905553	-3.280905553	-3.280905553	-3.280905553	-3.280905553
RNU1-3	-3.280905553	-3.280905553	-3.280905553	-3.280905553	-3.280905553	-3.280905553	-3.280905553	-3.280905553	-3.280905553	-3.280905553	-2.780185289	-3.280905553	-0.039852104	-3.280905553	-3.280905553	-3.280905553	-3.280905553	-3.280905553
AL021920.2	-2.049311653	-3.280905553	-3.280905553	-3.280905553	-2.362795316	-3.280905553	-3.280905553	-3.280905553	-3.280905553	-3.280905553	-3.280905553	-2.874673946	-1.963583505	-2.586440542	-3.280905553	-3.280905553	-3.280905553	-3.280905553
EIF1AXP1	4.437831921	3.782337976	4.318435039	4.929419971	3.882413579	4.10882787	4.234306104	5.178393193	3.613209119	6.196641894	3.646773543	4.353786496	2.281427331	3.618770728	4.697461601	4.303150737	3.64431017	3.614394883
ESPNP	-1.855806938	1.010626773	-2.65331701	-2.365252024	-1.001404538	-1.736872946	-1.395183194	-1.898246539	-3.280905553	-3.280905553	-2.780185289	-3.280905553	-2.698500152	-2.586440542	-3.280905553	-2.755022734	-3.280905553	-3.280905553
AL021920.1	-3.280905553	-3.280905553	-1.883134772	-3.280905553	-3.280905553	-3.280905553	-3.280905553	-3.280905553	-3.280905553	-3.280905553	-3.280905553	-3.280905553	-3.280905553	-3.280905553	-3.280905553	-3.280905553	-3.280905553	-3.280905553
AL021920.3	-3.280905553	-3.280905553	-3.280905553	-3.280905553	-3.280905553	-3.280905553	-3.280905553	-3.280905553	-3.280905553	-3.280905553	-3.280905553	-2.558055302	-3.280905553	-2.89228384	-3.280905553	-3.280905553	-3.280905553	-3.280905553
CROCC	5.428607095	4.344432209	5.119110963	4.865412907	5.269628472	4.752356273	5.530009103	5.380924519	5.348836343	3.846829541	5.59262935	5.849350868	6.2515479	6.047273478	5.672541379	5.754770344	5.328815874	4.333320839
CROCCP4	-1.685213683	-3.280905553	-2.65331701	-2.751622607	-2.362795316	-3.280905553	-3.280905553	-2.661888551	-3.280905553	-3.280905553	-3.280905553	-2.874673946	-3.280905553	-3.280905553	-3.280905553	-2.755022734	-2.605809762	-3.280905553
RNU1-4	-3.280905553	-3.280905553	-3.280905553	-3.280905553	-2.906231989	-3.280905553	-3.280905553	-3.280905553	-3.280905553	-3.280905553	-3.280905553	-3.280905553	0.997206827	-3.280905553	-3.280905553	-3.280905553	-3.280905553	-3.280905553
MST1L	2.104005987	-3.280905553	0.88053012	0.840013095	2.098536004	1.537147494	2.114998026	1.83833388	2.625287812	-0.46595512	2.055998325	1.366769375	2.250734022	0.732374762	1.397720177	1.269412299	0.117888692	-0.459068971
BX284668.1	-3.280905553	-3.280905553	-3.280905553	-3.280905553	-2.906231989	-3.280905553	-3.280905553	-3.280905553	-3.280905553	-3.280905553	-3.280905553	-3.280905553	-3.280905553	-3.280905553	-2.394460913	-3.280905553	-3.280905553	-3.280905553
BX284668.3	-3.280905553	-3.280905553	-3.280905553	-3.280905553	-2.906231989	-3.280905553	-3.280905553	-3.280905553	-3.280905553	-3.280905553	-3.280905553	-3.280905553	-3.280905553	-3.280905553	-3.280905553	-3.280905553	-3.280905553	-3.280905553
MIR3675	-3.280905553	-3.280905553	-3.280905553	-3.280905553	-3.280905553	-3.280905553	-3.280905553	-3.280905553	-3.280905553	-3.280905553	-3.280905553	-3.280905553	-3.280905553	-3.280905553	-3.280905553	-3.280905553	-3.280905553	-3.280905553
BX284668.2	-2.272851055	2.674652234	-3.280905553	-2.060801544	-2.362795316	-3.280905553	-3.280905553	-2.661888551	-3.280905553	-1.766140274	-2.780185289	-2.874673946	-3.280905553	-1.932837161	-3.280905553	-1.816625471	-2.605809762	-2.537163757
RNU1-5P	-3.280905553	-3.280905553	-3.280905553	-3.280905553	-3.280905553	-3.280905553	-3.280905553	-3.280905553	-3.280905553	-3.280905553	-3.280905553	-3.280905553	-3.280905553	-3.280905553	-3.280905553	-3.280905553	-3.280905553	-3.280905553
BX284668.5	0.793093585	2.1612253	1.453212193	1.10759583	1.711899131	2.54096931	1.07956395	0.670250076	1.154713274	1.171764828	0.954940247	1.054518041	3.326197981	2.227411021	0.307898107	0.590370897	1.131055823	1.300050959
BX284668.4	-2.272851055	-3.280905553	-0.85871474	-0.621314206	-0.427414987	0.013934169	-0.946603705	-1.032735508	0.018581122	-1.360122544	-0.60419647	-0.987347615	0.171541455	-0.785944293	-3.280905553	-0.197378274	-1.286863933	-3.280905553
RNU1-2	-2.537492767	-3.280905553	-3.280905553	-3.280905553	-2.362795316	-3.280905553	-1.153528539	-2.230120576	-3.280905553	-1.548895099	-2.114344764	-1.568733186	0.29701399	-2.89228384	-3.280905553	-3.280905553	-1.8005844	-3.280905553
BX284668.6	-1.685213683	-3.280905553	-2.217429659	-2.060801544	-2.362795316	-1.400212768	-1.153528539	-1.898246539	-1.299582411	-2.730614757	-3.280905553	-1.719545938	-1.286665413	-3.280905553	-3.280905553	-2.067127097	-2.147732954	-3.280905553
MFAP2	3.843567415	-3.280905553	1.646466716	1.99234904	3.367890065	2.569996511	2.425409551	2.503563497	2.395061597	2.041310692	0.856334928	2.508607171	4.162664654	2.903393975	4.038233355	4.078151086	4.900996319	3.051669276
AL049569.1	-2.861835184	-3.280905553	-3.280905553	-3.280905553	-2.609075689	-2.460065816	-3.280905553	-2.661888551	-3.280905553	-3.280905553	-3.280905553	-1.432204309	-3.280905553	-3.280905553	-1.849427215	-3.280905553	-2.605809762	-3.280905553
ATP13A2	5.429768249	3.723893702	5.167179691	4.994839789	4.933185548	4.78985211	5.178825733	4.876567022	4.308976126	5.270960144	5.078280474	5.440739068	5.217242263	5.726946398	6.408836672	5.646857229	5.567898411	5.631768114
SDHB	5.315061403	3.753411769	5.919965791	6.082629508	5.75688887	5.722924446	5.910276	5.676710398	5.077917511	6.618908447	5.014929656	5.363111599	5.525207826	5.744170398	6.002263038	5.742629172	5.876065275	5.755534039
PADI2	5.426281979	2.735083815	1.122653617	5.485117983	4.48185615	1.987950218	3.588241606	2.242956925	3.153855505	1.043877274	2.701813541	3.899723196	4.59102548	3.893440329	2.552201531	3.927553167	4.818652011	1.127493667
AL590644.1	0.236248803	2.1612253	1.230006777	0.259751759	-1.092329332	-2.460065816	-0.604918468	0.455055486	-0.494915459	-1.360122544	0.750492465	-0.437087446	-0.200221409	-0.708919669	-1.849427215	-1.105056861	-0.751428823	-3.280905553
AL590644.3	-2.861835184	-3.280905553	-3.280905553	-2.751622607	-3.280905553	-3.280905553	-3.280905553	-3.280905553	-3.280905553	-3.280905553	-3.280905553	-3.280905553	-3.280905553	-3.280905553	-3.280905553	-3.280905553	-3.280905553	-3.280905553
PADI1	6.866143968	2.793085482	7.080482023	5.640897258	5.095185337	0.013934169	6.320113659	3.612483858	6.264026581	2.057959905	6.234151115	2.713841857	5.435941581	6.663073388	7.107234634	4.562723294	6.00853199	4.910843257
PADI3	6.082386449	1.869302633	1.159332793	1.196393691	2.668441718	-0.23107935	3.832465028	2.226056672	0.695710349	1.900711605	1.916138158	2.15467528	2.987633339	3.538116795	7.427118826	1.002438687	2.877167424	0.007256943
MIR3972	-0.682543763	-3.280905553	-3.280905553	-3.280905553	-2.906231989	-3.280905553	-0.460297086	-2.661888551	-3.280905553	-3.280905553	-3.280905553	-3.280905553	-3.280905553	-2.334229835	0.49827242	-3.280905553	-1.520978011	-3.280905553
PADI4	-0.207865881	-0.116737631	-3.280905553	-2.060801544	-0.55094457	-0.898131447	3.177311965	-2.230120576	-3.280905553	-3.280905553	0.117329197	-0.80761829	-0.82775856	-0.953549464	0.307898107	-0.848442178	0.117888692	-3.280905553
PADI6	-2.272851055	-3.280905553	-3.280905553	-3.280905553	-3.280905553	-3.280905553	-3.280905553	-3.280905553	-3.280905553	-1.548895099	-2.780185289	-1.719545938	-3.280905553	-2.334229835	-1.454776321	-2.370457825	-3.280905553	-2.537163757
AC004824.1	-3.280905553	-3.280905553	-3.280905553	-3.280905553	-3.280905553	-3.280905553	-3.280905553	-3.280905553	-3.280905553	-3.280905553	-3.280905553	-3.280905553	-3.280905553	-3.280905553	-3.280905553	-3.280905553	-3.280905553	-3.280905553
RCC2	6.779993045	3.892569982	6.53409765	6.252742567	6.534980639	6.137528545	6.0314369	6.77811792	6.009326931	7.17001191	6.264909742	6.713785449	6.206275776	6.98117171	7.796960483	7.049403007	6.294613761	6.773506633
ARHGEF10L	7.124240334	4.560223703	6.221486639	6.107649254	6.635801391	5.6802998	6.690179557	5.891560704	6.800069202	5.561065999	6.913732666	6.007780411	6.293561546	5.719998806	7.592875903	6.350463744	6.76100053	6.088361292
AL136529.1	-3.280905553	-3.280905553	-3.280905553	-3.280905553	-3.280905553	-3.280905553	-3.280905553	-3.280905553	-1.299582411	-3.280905553	-2.780185289	-3.280905553	-3.280905553	-3.280905553	-2.394460913	-3.280905553	-3.280905553	-3.280905553
ACTL8	-2.861835184	-3.280905553	-3.280905553	-1.809537631	-3.280905553	-2.812878118	-3.280905553	-2.661888551	-3.280905553	-3.280905553	-3.280905553	-1.432204309	-3.280905553	-2.89228384	-3.280905553	-3.280905553	-3.280905553	-1.152425301
AL357509.1	-2.861835184	2.476501264	-3.280905553	-3.280905553	-2.906231989	-3.280905553	-3.280905553	-3.280905553	-3.280905553	-2.021999248	-2.409188389	-3.280905553	-3.280905553	-3.280905553	-3.280905553	-3.280905553	-2.605809762	-3.280905553
LINC01654	-3.280905553	-3.280905553	-3.280905553	-3.280905553	-3.280905553	-3.280905553	-3.280905553	-3.280905553	-3.280905553	-3.280905553	-3.280905553	-3.280905553	-3.280905553	-3.280905553	-3.280905553	-3.280905553	-3.280905553	-3.280905553
IGSF21	-0.459770327	1.502927709	-0.474625945	0.415835692	0.857137624	-0.299435576	0.005972926	-0.021896178	-0.494915459	-0.287102142	-0.513488688	-1.432204309	0.23564135	-1.484666284	0.666428796	1.322582018	3.593855066	-3.280905553
AL365209.1	-2.537492767	1.356731997	-3.280905553	-2.060801544	-1.527143048	-3.280905553	-2.049663921	-1.898246539	-3.280905553	-3.280905553	-3.280905553	-3.280905553	-0.28762763	-2.586440542	-1.454776321	-2.755022734	-1.520978011	-3.280905553
IGSF21-AS1	-3.280905553	-3.280905553	-3.280905553	-2.751622607	-3.280905553	-3.280905553	-3.280905553	-3.280905553	-1.299582411	-3.280905553	-3.280905553	-3.280905553	-3.280905553	-3.280905553	-3.280905553	-3.280905553	-3.280905553	-3.280905553
AL591896.1	-3.280905553	-3.280905553	-3.280905553	-3.280905553	-3.280905553	-3.280905553	-3.280905553	-3.280905553	-3.280905553	-3.280905553	-3.280905553	-3.280905553	-3.280905553	-3.280905553	-3.280905553	-3.280905553	-3.280905553	-3.280905553
KLHDC7A	1.359001802	2.848845116	-3.280905553	-0.839390983	-0.487858042	-2.176803233	2.550189227	0.131186383	0.018581122	-0.908112912	-0.804752637	-2.874673946	-0.965122128	-0.785944293	-0.674063307	0.714912555	-1.085489691	-0.207146009
DYNLL1P3	-3.280905553	-3.280905553	-3.280905553	-3.280905553	-3.280905553	-3.280905553	-3.280905553	-3.280905553	-3.280905553	-2.730614757	-3.280905553	-3.280905553	-3.280905553	-3.280905553	-3.280905553	-3.280905553	-3.280905553	-3.280905553
AL031737.1	-3.280905553	-3.280905553	-3.280905553	-3.280905553	-3.280905553	-3.280905553	-3.280905553	-3.280905553	-3.280905553	-3.280905553	-3.280905553	-3.280905553	-3.280905553	-3.280905553	-3.280905553	-3.280905553	-3.280905553	-3.280905553
PAX7	-3.280905553	-3.280905553	-3.280905553	-2.365252024	-1.659933029	-3.280905553	-2.537739817	-3.280905553	-3.280905553	-3.280905553	-1.869653345	-3.280905553	-3.280905553	-3.280905553	-3.280905553	-3.280905553	-3.280905553	-3.280905553
TAS1R2	-3.280905553	-3.280905553	-1.883134772	-3.280905553	-3.280905553	-2.812878118	-3.280905553	-3.280905553	-3.280905553	-3.280905553	-3.280905553	-3.280905553	-3.280905553	-1.932837161	-3.280905553	-3.280905553	-3.280905553	-3.280905553
AL080251.1	-1.53267621	2.1612253	-3.280905553	-3.280905553	-2.609075689	-1.940133812	-3.280905553	-2.661888551	-3.280905553	-2.730614757	-1.869653345	-3.280905553	-3.280905553	-3.280905553	-3.280905553	-3.280905553	-3.280905553	-3.280905553
ALDH4A1	5.248184579	3.312595892	5.914611737	5.701569394	5.585983913	6.45660829	5.05792727	5.874038416	3.844062238	5.288702346	4.928586638	5.276093994	5.75854799	6.247769436	5.908914977	5.113893069	5.430894425	6.965982109
MIR4695	-3.280905553	-3.280905553	-3.280905553	-3.280905553	-3.280905553	-3.280905553	-3.280905553	-3.280905553	-3.280905553	-3.280905553	-3.280905553	-3.280905553	-3.280905553	-3.280905553	-3.280905553	-3.280905553	-3.280905553	-3.280905553
MIR1290	-3.280905553	-3.280905553	-3.280905553	-2.751622607	-3.280905553	-2.176803233	-2.537739817	-3.280905553	-3.280905553	-2.730614757	-1.869653345	-3.280905553	-3.280905553	-3.280905553	-3.280905553	-3.280905553	-3.280905553	-3.280905553
IFFO2	7.600367907	4.641407856	8.165252299	8.082928262	7.288582557	7.389799537	6.612579707	7.161493326	7.263060577	8.911704755	7.178518878	6.371837651	6.72404151	6.44709891	8.928371724	7.082533202	6.902457297	6.820325693
AL137127.1	0.87721214	2.611578206	0.923812147	0.556669521	0.109965283	0.568352425	1.257438743	0.5119374	1.154713274	0.663559924	0.328238799	0.310949933	-0.117809581	0.035981797	0.49827242	0.454053548	0.412197273	0.435123802
UBR4	7.167689066	6.640894391	6.692646736	7.013407717	6.872829043	6.425181623	6.797476333	6.568694703	6.977246407	7.684658781	7.20672611	7.322002209	6.792900061	7.188531026	7.324766709	7.053831816	7.142020898	6.501380606
AL035413.1	-0.682543763	-3.280905553	-2.65331701	-1.409349591	-1.001404538	-1.940133812	-0.946603705	-2.661888551	-1.299582411	-2.730614757	-3.280905553	-1.432204309	-0.82775856	-1.484666284	-1.454776321	-0.735441711	-0.252259771	-3.280905553
EMC1	5.406365725	5.014894798	5.79441486	5.391054184	5.488369498	5.550386749	5.525673323	5.44074428	5.090817329	5.418465913	5.020632691	5.35251713	5.367853471	5.371102086	5.274019924	5.442864518	5.67925113	5.286677678
MRTO4	5.460771269	3.599383697	7.412673312	6.329188783	5.860522743	6.506885721	5.829914054	6.052396745	6.188028214	6.871719843	5.914963211	6.178782398	5.827767357	6.040318152	5.855529384	5.737743949	6.087498937	6.204236579
AKR7L	1.641516717	2.954287908	1.297379703	0.415835692	0.370467663	0.568352425	0.82110367	-0.19317165	-0.494915459	-2.33323067	0.554759163	-0.039719238	0.034107945	0.587213507	1.698668624	0.865826718	0.197282891	-0.327615623
AKR7A3	3.96387091	1.757206975	1.697239858	1.797946173	1.912296039	1.836917885	2.550189227	1.698306612	1.649145987	-0.205356949	0.713412779	1.007270307	2.171016243	1.536948193	1.490296478	3.158115809	1.090039298	2.069460221
AL035413.2	1.149447194	2.848845116	1.74628671	1.076738997	0.97378791	1.024892076	0.981663558	1.746508354	0.396512709	-1.766140274	1.436639646	1.289884154	0.569921819	0.617437768	-0.890492642	-0.05494076	-0.48036222	-0.945456732
AKR7A2	5.083837875	3.753411769	5.604647561	5.876366224	5.847586227	5.684729973	5.474852145	5.005958424	5.422117675	6.112473503	4.817217182	5.160728357	6.122931815	5.914358405	6.520068004	5.977288207	6.339053151	6.678961738
RNU6-1099P	-1.045876173	-3.280905553	-0.719011574	-2.751622607	-1.659933029	-2.460065816	-2.537739817	-0.495540802	-3.280905553	-1.766140274	-3.280905553	-2.874673946	-2.698500152	-3.280905553	-3.280905553	-3.280905553	-2.147732954	-3.280905553
PQLC2	4.629909364	3.052546274	4.213338465	3.912604428	3.969284258	3.941212663	4.919367657	4.108339637	4.35247395	4.096908628	4.514499355	4.332380244	4.418805511	4.152746758	5.662628948	4.361479016	4.584007229	5.199452477
CAPZB	7.150888798	5.994170259	7.378079662	7.533582977	7.525844741	7.267767398	7.244639389	7.464985763	6.970282557	8.631918418	6.838236834	7.997763426	8.010620588	8.392883336	8.472443424	8.246646912	8.315051494	8.305034564
RN7SL277P	-0.946111758	-3.280905553	0.078709358	-1.809537631	-0.55094457	-1.127439891	-3.280905553	-0.021896178	0.018581122	-1.043633503	-2.114344764	-0.090212683	-0.82775856	-0.375557676	-1.454776321	-1.603252164	-2.605809762	-3.280905553
RNU4-28P	-3.280905553	-3.280905553	-3.280905553	-3.280905553	-3.280905553	-3.280905553	-3.280905553	-3.280905553	-3.280905553	-3.280905553	-3.280905553	-3.280905553	-3.280905553	-3.280905553	-3.280905553	-3.280905553	-3.280905553	-3.280905553
AL031727.2	-3.280905553	2.403903683	-3.280905553	-3.280905553	-3.280905553	-3.280905553	-2.537739817	-3.280905553	-3.280905553	-3.280905553	-3.280905553	-3.280905553	-3.280905553	-3.280905553	-3.280905553	-3.280905553	-3.280905553	-3.280905553
MINOS1	3.673627942	4.625532392	4.16905812	4.081433873	3.698004809	4.134963803	3.846439052	3.572931338	4.984237122	3.646742255	4.358121484	3.806198642	4.486231756	3.666530057	2.860413068	3.460497556	4.147485606	4.170506861
NBL1	7.407574278	5.197792678	8.524572871	8.04581908	8.230359943	8.165963582	7.998785978	7.687322475	8.412678196	7.732114135	7.518914792	7.337605309	9.289075624	8.299266332	8.611294606	8.635917569	9.479329927	9.630349137
MINOS1-NBL1	-2.537492767	-3.280905553	-3.280905553	-3.280905553	-2.362795316	-3.280905553	-2.049663921	-2.661888551	-3.280905553	-3.280905553	-3.280905553	-3.280905553	-3.280905553	-2.586440542	-3.280905553	-2.755022734	-3.280905553	-3.280905553
AL031727.1	3.954220026	5.131893047	3.971802956	4.337159528	3.25254507	2.969118397	4.667189114	2.724219246	4.838885043	3.394840128	3.227484955	2.599023537	5.217242263	5.797944742	5.220971055	4.116292229	4.995647145	4.042690849
HTR6	-2.861835184	2.545620035	-3.280905553	-3.280905553	-2.609075689	-2.460065816	-1.395183194	-3.280905553	-3.280905553	-3.280905553	-2.409188389	-2.874673946	-2.698500152	-2.334229835	-3.280905553	-3.280905553	-2.147732954	-3.280905553
TMCO4	3.467458594	4.32490349	2.80724856	3.568951383	4.027124045	3.966903043	3.789712007	3.184089771	3.422295773	2.880697727	3.656574162	4.243430217	3.906218962	4.616462799	3.832582405	4.18250383	4.652517997	3.662627853
RNF186	-3.280905553	-3.280905553	-3.280905553	-3.280905553	-2.609075689	-3.280905553	-3.280905553	-3.280905553	-3.280905553	-3.280905553	-3.280905553	-3.280905553	-3.280905553	-3.280905553	-3.280905553	-3.280905553	-2.605809762	-3.280905553
AL391883.1	-3.280905553	-3.280905553	-3.280905553	-3.280905553	-3.280905553	-3.280905553	-3.280905553	-3.280905553	-3.280905553	-3.280905553	-2.780185289	-3.280905553	-3.280905553	-3.280905553	-3.280905553	-3.280905553	-2.147732954	-3.280905553
OTUD3	4.294769791	3.838506535	3.796606435	4.065805603	4.323793247	4.45065615	3.960051574	4.248830538	4.145492804	4.182912684	4.040249384	4.310651584	4.223204386	4.250004462	3.951335046	3.695312343	3.693060181	3.325764603
PLA2G2E	3.383656671	-1.411145063	-3.280905553	-3.280905553	-2.906231989	-3.280905553	-2.537739817	-2.661888551	-3.280905553	-3.280905553	-3.280905553	-3.280905553	-3.280905553	-3.280905553	0.088527822	-2.370457825	-2.605809762	-3.280905553
RN7SL304P	-3.280905553	-3.280905553	-3.280905553	-3.280905553	-2.609075689	-3.280905553	-3.280905553	-3.280905553	-3.280905553	-3.280905553	-2.780185289	-3.280905553	-3.280905553	-3.280905553	-3.280905553	-3.280905553	-3.280905553	-3.280905553
PLA2G2A	6.97752574	3.782337976	7.169145523	7.540666735	7.924224405	2.342180932	8.286728768	7.461831213	6.768302665	2.793909385	3.58652912	3.896485365	9.589173954	3.196537047	6.16558384	7.345946969	11.00517681	4.616508336
PLA2G5	1.149447194	0.257493058	-1.883134772	1.045207737	0.150185572	-2.812878118	0.981663558	1.023166842	0.018581122	-2.021999248	-1.170088568	-1.307486136	1.266326217	0.556342478	-0.170286199	0.355449185	3.170666666	-0.603711695
PLA2G2D	-1.53267621	0.257493058	0.153341999	-0.431914354	-0.487858042	4.669845633	-0.946603705	-2.230120576	-3.280905553	-0.054573517	3.60182771	6.811999885	0.618813712	4.485349161	-0.674063307	5.253918213	-0.908811667	0.641746954
PLA2G2F	6.646534124	1.010626773	5.567603045	5.160343665	4.373481299	4.633641134	5.980072514	6.447260977	6.620459717	5.851062717	7.614091813	4.42966575	4.170884911	2.266082479	7.200961802	4.885604805	4.02770229	5.196725174
Z98257.1	-1.685213683	-3.280905553	-3.280905553	-2.365252024	-2.609075689	-3.280905553	-2.049663921	-0.612268164	-3.280905553	-3.280905553	-0.129781275	-0.894685951	-2.284742904	-1.932837161	-2.394460913	-2.755022734	-1.8005844	-3.280905553
PLA2G2C	-1.045876173	3.892569982	-1.883134772	-2.365252024	-1.092329332	-3.280905553	-0.460297086	-1.401536253	-3.280905553	-3.280905553	-3.280905553	-1.307486136	-3.280905553	-2.334229835	-2.394460913	-1.417408617	-0.751428823	-3.280905553
UBXN10-AS1	0.470925684	-3.280905553	-0.719011574	-1.096405094	0.904935387	-1.736872946	0.433802188	-0.739277887	0.943389687	-3.280905553	-2.409188389	-1.719545938	-0.28762763	-0.785944293	-0.319482546	0.40559362	1.549366413	-2.537163757
UBXN10	2.299605801	-3.280905553	0.589410849	1.458201518	2.317441332	0.271234672	3.038131327	0.942697415	1.502391553	-0.054573517	0.821909734	1.122609259	1.688934032	1.315174345	2.552201531	1.689358728	3.015026115	-3.280905553
LINC01757	-3.280905553	-3.280905553	-3.280905553	-3.280905553	-3.280905553	-3.280905553	-3.280905553	-3.280905553	-3.280905553	-3.280905553	-3.280905553	-3.280905553	-3.280905553	-3.280905553	-3.280905553	-3.280905553	-3.280905553	-3.280905553
Z98257.2	-3.280905553	-3.280905553	-3.280905553	-3.280905553	-3.280905553	-3.280905553	-3.280905553	-3.280905553	-3.280905553	-3.280905553	-3.280905553	-3.280905553	-3.280905553	-3.280905553	-3.280905553	-3.280905553	-3.280905553	-3.280905553
VWA5B1	-2.537492767	-3.280905553	-3.280905553	-3.280905553	-1.968977728	-3.280905553	-3.280905553	-3.280905553	-3.280905553	-3.280905553	-3.280905553	-3.280905553	-0.380672866	-2.334229835	-1.145219917	-2.755022734	-2.147732954	-2.537163757
AL020998.1	-3.280905553	-3.280905553	-3.280905553	-3.280905553	-2.906231989	-3.280905553	-3.280905553	-3.280905553	-3.280905553	-3.280905553	-3.280905553	-2.874673946	-3.280905553	-2.89228384	-3.280905553	-2.370457825	-3.280905553	-3.280905553
LINC01141	-3.280905553	3.389811906	-3.280905553	-3.280905553	-2.362795316	-2.812878118	-3.280905553	-2.661888551	-1.299582411	-3.280905553	-3.280905553	-1.192696954	-3.280905553	-3.280905553	-3.280905553	-3.280905553	-3.280905553	-3.280905553
AL139254.1	-2.861835184	-3.280905553	-3.280905553	-3.280905553	-2.906231989	-3.280905553	-3.280905553	-3.280905553	-3.280905553	-3.280905553	-3.280905553	-3.280905553	-3.280905553	-3.280905553	-3.280905553	-3.280905553	-3.280905553	-3.280905553
AL139254.2	-3.280905553	-3.280905553	-3.280905553	-3.280905553	-3.280905553	-3.280905553	-3.280905553	-3.280905553	-3.280905553	-3.280905553	-3.280905553	-3.280905553	-3.280905553	-3.280905553	-3.280905553	-3.280905553	-3.280905553	-3.280905553
AL139254.3	-3.280905553	-3.280905553	-3.280905553	-3.280905553	-3.280905553	-3.280905553	-3.280905553	-3.280905553	-3.280905553	-3.280905553	-3.280905553	-3.280905553	-3.280905553	-3.280905553	-3.280905553	-3.280905553	-3.280905553	-3.280905553
CAMK2N1	5.306237297	4.718265928	4.252061049	4.872167571	5.832989152	3.383048645	5.632358364	4.722416327	5.501548962	2.997503714	3.50750379	4.826628995	4.362499538	3.69515343	4.045879691	4.497748149	6.514961613	3.654700177
MUL1	4.274231646	0.55437129	4.930395721	4.874412116	4.737526667	4.629051015	4.868916754	4.361451801	3.683020741	4.777767225	3.782751947	4.346686311	4.731029933	5.052284664	5.436991292	4.998144623	5.389235827	5.704608942
RPS4XP4	-2.537492767	-3.280905553	-2.65331701	-3.280905553	-3.280905553	-2.812878118	-2.049663921	-2.661888551	-3.280905553	-3.280905553	-3.280905553	-3.280905553	-3.280905553	-3.280905553	-3.280905553	-3.280905553	-3.280905553	-3.280905553
FAM43B	0.672715945	-3.280905553	-0.474625945	1.137806483	0.951200219	-0.795838621	1.591996085	-0.495540802	0.018581122	0.57379273	-1.315790471	-0.574101911	1.618556932	-0.261155871	0.088527822	1.269412299	2.343573391	0.983019584
CDA	2.898166147	-3.280905553	2.981232088	3.212318301	3.04955191	1.280408304	4.31189349	1.622842895	3.50171752	7.555045514	3.741906682	4.818098117	3.120891097	6.321340184	3.461597244	3.820728282	3.902998487	4.950238259
PINK1	4.287102209	4.158357994	3.456865009	4.627993326	4.354241436	3.452240729	4.702190331	4.149254904	4.194122812	5.439266988	3.523658949	3.525159822	3.439402657	4.110868518	5.627389073	4.887811525	5.393456237	4.873761093
MIR6084	-3.280905553	-3.280905553	-3.280905553	-3.280905553	-3.280905553	-3.280905553	-3.280905553	-3.280905553	-3.280905553	-3.280905553	-3.280905553	-3.280905553	-3.280905553	-3.280905553	-3.280905553	-3.280905553	-3.280905553	-3.280905553
PINK1-AS	2.995477888	-3.280905553	3.396692269	2.592354518	2.838080393	2.662740975	2.462175585	2.416859793	2.218246957	2.041310692	2.729935296	2.482931932	2.688811739	2.445268305	2.752401257	2.292599946	3.047526507	1.49024143
DDOST	6.099269138	3.693759046	6.377513007	6.547454358	6.498447121	6.238915433	6.032965205	6.257590165	5.851528872	6.730217481	5.41059464	6.093694585	6.50664615	6.647138056	7.236477579	6.972995167	7.402369358	7.158378651
KIF17	1.007350681	3.426923468	0.589410849	0.840013095	1.182113715	0.448423357	0.76335125	0.269572507	0.943389687	0.321401662	0.786642973	2.121779382	2.281427331	2.419768532	0.307898107	2.030294704	2.428286904	1.300050959
AL663074.2	-2.861835184	-3.280905553	-3.280905553	-2.365252024	-3.280905553	-3.280905553	-2.537739817	-2.230120576	-3.280905553	-1.766140274	-2.780185289	-2.298571417	-3.280905553	-3.280905553	-3.280905553	-3.280905553	-2.605809762	-3.280905553
SH2D5	-1.53267621	2.793085482	1.672076635	-0.621314206	-1.968977728	-1.008234542	-0.460297086	0.90071448	-0.494915459	3.996841546	-0.271265228	3.099002939	-3.280905553	0.425795426	-1.454776321	-1.816625471	-1.286863933	1.080924864
AL663074.1	-3.280905553	-3.280905553	-3.280905553	-3.280905553	-3.280905553	-3.280905553	-3.280905553	-3.280905553	-0.494915459	-3.280905553	-3.280905553	-3.280905553	-3.280905553	-2.89228384	-3.280905553	-2.370457825	-3.280905553	-3.280905553
HP1BP3	7.281721012	7.320875096	7.072691216	7.198122121	7.102213008	7.207467487	6.803756794	7.371542191	7.434776607	7.238710114	7.819162645	7.678150508	6.862432828	7.135017393	6.912915231	7.01549409	6.66476696	6.316526369
EIF4G3	5.631962141	4.657110526	5.859949115	5.600792197	5.209039926	4.85812394	5.178825733	5.869964409	5.699811374	5.732911491	5.64526039	5.56013724	4.94744926	5.157595323	5.277271594	5.310944271	4.858886291	4.587652034
RNU7-200P	-3.280905553	-3.280905553	-3.280905553	-3.280905553	-3.280905553	-3.280905553	-3.280905553	-3.280905553	-3.280905553	-3.280905553	-3.280905553	-3.280905553	-3.280905553	-3.280905553	-3.280905553	-3.280905553	-3.280905553	-3.280905553
MIR1256	-3.280905553	-3.280905553	-3.280905553	-3.280905553	-3.280905553	-3.280905553	-3.280905553	-3.280905553	-3.280905553	-2.730614757	-3.280905553	-3.280905553	-3.280905553	-3.280905553	-3.280905553	-3.280905553	-3.280905553	-3.280905553
RPS15AP6	1.149447194	1.757206975	1.620393956	0.840013095	0.904935387	1.868415765	0.574774779	2.156403469	1.502391553	1.10923766	0.922814857	1.638900603	0.23564135	0.937960861	-0.319482546	-0.5329625	-0.609538558	0.931457143
AL627311.1	-3.280905553	-3.280905553	-1.883134772	-3.280905553	-3.280905553	-3.280905553	-3.280905553	-3.280905553	-3.280905553	-2.33323067	-2.409188389	-2.874673946	-3.280905553	-3.280905553	-3.280905553	-2.370457825	-3.280905553	-3.280905553
HSPE1P27	-0.604400865	-3.280905553	0.356541076	-0.962182253	-1.968977728	-1.257389203	-2.049663921	-1.401536253	-0.494915459	-2.730614757	-0.916557853	-1.192696954	-2.698500152	-2.119618647	-2.394460913	-3.280905553	-1.8005844	-3.280905553
ECE1	6.323227926	5.039065829	6.170738021	6.403342513	6.638454728	6.308027128	6.716097207	5.621237619	5.866608987	5.316643697	5.755388104	6.703632326	7.075550013	7.359216572	6.18821677	7.341526172	8.063522043	6.992170613
AL031005.1	-1.53267621	-3.280905553	-1.611914342	-1.096405094	-0.915872045	-1.558744888	-2.049663921	-1.898246539	-3.280905553	-3.280905553	-0.700992318	-0.987347615	-2.284742904	-2.586440542	-1.849427215	-1.252795954	-1.520978011	-3.280905553
AL031728.1	0.055488418	-3.280905553	-0.474625945	-0.431914354	-0.208173085	-0.526391277	0.277547763	-0.387554908	-0.494915459	0.015292783	0.059405359	0.828537536	-0.702344319	0.122826458	-0.674063307	-0.124402371	-1.520978011	-3.280905553
PPP1R11P1	-2.861835184	1.194033502	-2.65331701	-3.280905553	-2.906231989	-2.812878118	-3.280905553	-2.661888551	-3.280905553	-3.280905553	-2.780185289	-3.280905553	-2.284742904	-0.566207682	-0.890492642	-3.280905553	-2.605809762	-3.280905553
AL592309.1	-3.280905553	-3.280905553	-3.280905553	-3.280905553	-3.280905553	-3.280905553	-3.280905553	-3.280905553	-3.280905553	-3.280905553	-3.280905553	-3.280905553	-3.280905553	-3.280905553	-3.280905553	-3.280905553	-3.280905553	-3.280905553
AL592309.2	-3.280905553	-3.280905553	-3.280905553	-3.280905553	-3.280905553	-3.280905553	-3.280905553	-3.280905553	-3.280905553	-3.280905553	-2.780185289	-3.280905553	-3.280905553	-3.280905553	-3.280905553	-3.280905553	-3.280905553	-3.280905553
NBPF2P	-0.459770327	-3.280905553	-1.383703068	-0.187582183	-0.259939794	-1.127439891	-1.395183194	0.056674576	0.396512709	0.081931334	-2.780185289	-1.432204309	-0.480135209	-0.207186306	-0.035083172	-0.124402371	-0.751428823	-3.280905553
HS6ST1P1	-0.392552236	-3.280905553	-1.383703068	-1.244408569	-0.208173085	-1.736872946	-1.685624236	-0.021896178	-1.299582411	0.015292783	-2.114344764	-0.894685951	-1.701061791	-0.207186306	1.077922528	-0.355434806	-0.48036222	0.764695105
CROCCP5	-3.280905553	-3.280905553	-2.217429659	-3.280905553	-1.968977728	-3.280905553	-3.280905553	-3.280905553	-3.280905553	-3.280905553	-1.315790471	-2.558055302	-3.280905553	-2.89228384	-3.280905553	-3.280905553	-3.280905553	-3.280905553
NBPF3	2.80100946	3.004253446	3.070600881	3.453592538	3.649723356	2.706969182	2.091722247	2.006116541	2.552552809	1.076927574	2.010868168	2.447971653	2.654049303	2.16738791	4.045879691	3.406112196	2.428286904	-2.048842558
PFN1P10	-3.280905553	-3.280905553	-3.280905553	-3.280905553	-3.280905553	-3.280905553	-3.280905553	-3.280905553	-3.280905553	-3.280905553	-3.280905553	-3.280905553	-3.280905553	-3.280905553	-3.280905553	-3.280905553	-3.280905553	-3.280905553
ALPL	3.038737242	4.641407856	0.923812147	3.062880995	2.245007194	1.517413838	1.377786456	0.5119374	-1.299582411	1.990178216	0.423155632	2.860629952	2.453020518	3.920965647	2.928174867	2.937275	2.751281287	3.365162734
AL359815.1	-3.280905553	-3.280905553	-3.280905553	-2.751622607	-3.280905553	-3.280905553	-3.280905553	-3.280905553	-3.280905553	-2.730614757	-3.280905553	-3.280905553	-3.280905553	-3.280905553	-3.280905553	-3.280905553	-3.280905553	-3.280905553
RAP1GAP	3.567908599	4.090588654	2.316425844	3.617998405	3.350733924	2.175910336	2.204518368	1.399874779	0.943389687	3.327773802	1.832149058	1.366769375	2.940330938	2.891075531	2.714522328	2.525851452	3.079310845	0.576106532
USP48	5.954300441	6.146558622	6.174102687	6.149952993	5.774686441	6.406528203	5.644406259	6.264848417	6.082192708	6.180576644	6.326830421	6.440141647	5.669977715	5.728678081	5.251050684	5.627179762	5.397664336	4.95347313
AL590103.1	-1.855806938	-3.280905553	-1.383703068	-2.060801544	-2.609075689	-1.400212768	-1.685624236	-2.661888551	-3.280905553	-2.730614757	-1.170088568	-3.280905553	-2.698500152	-3.280905553	-3.280905553	-3.280905553	-3.280905553	-3.280905553
LDLRAD2	0.358353724	0.257493058	-0.591650215	-0.045021916	0.97378791	-0.898131447	1.257438743	-1.401536253	0.018581122	-2.33323067	-1.47787749	0.310949933	0.799325543	1.219893167	-1.849427215	1.242074087	3.150859437	-1.394139643
HSPG2	5.80301143	4.733158136	4.378004044	5.372117929	6.190854709	4.777461463	6.343704187	5.294399752	5.128838832	4.043568687	5.138966088	6.488252798	6.673590268	7.592973133	5.919359067	7.943789765	8.333839456	6.054115532
AL590556.1	-1.268840606	-1.411145063	-1.383703068	-0.962182253	-1.189372352	-1.008234542	1.943583075	-1.032735508	-0.494915459	-2.021999248	-3.280905553	-2.558055302	-0.586965805	0.889245136	-1.454776321	-0.630652826	-0.908811667	-2.537163757
AL590556.2	-2.049311653	3.426923468	-3.280905553	-3.280905553	-3.280905553	-3.280905553	-3.280905553	-0.612268164	-3.280905553	-3.280905553	-2.780185289	-3.280905553	-3.280905553	-3.280905553	-3.280905553	-3.280905553	-3.280905553	-3.280905553
CELA3B	-3.280905553	-3.280905553	-3.280905553	-3.280905553	-2.906231989	-3.280905553	-3.280905553	-3.280905553	-3.280905553	-3.280905553	-2.409188389	-3.280905553	-3.280905553	-2.89228384	-3.280905553	-2.755022734	-3.280905553	-3.280905553
RN7SL386P	-3.280905553	-3.280905553	-3.280905553	-3.280905553	-3.280905553	-3.280905553	-3.280905553	-3.280905553	-3.280905553	-3.280905553	-3.280905553	-3.280905553	-3.280905553	-3.280905553	-3.280905553	-3.280905553	-3.280905553	-3.280905553
RNU6-1022P	-3.280905553	-3.280905553	-3.280905553	-3.280905553	-3.280905553	-3.280905553	-3.280905553	-3.280905553	-3.280905553	-3.280905553	-3.280905553	-3.280905553	-3.280905553	-3.280905553	-3.280905553	-3.280905553	-3.280905553	-3.280905553
CELA3A	-3.280905553	-3.280905553	-3.280905553	-3.280905553	-3.280905553	-3.280905553	-3.280905553	-3.280905553	-3.280905553	-3.280905553	-3.280905553	-3.280905553	-3.280905553	-3.280905553	-3.280905553	-3.280905553	-3.280905553	-3.280905553
RN7SL186P	-3.280905553	-3.280905553	-3.280905553	-3.280905553	-3.280905553	-3.280905553	-3.280905553	-3.280905553	-3.280905553	-3.280905553	-3.280905553	-3.280905553	-3.280905553	-3.280905553	-3.280905553	-3.280905553	-3.280905553	-3.280905553
RNU6-776P	-3.280905553	-3.280905553	-3.280905553	-3.280905553	-3.280905553	-3.280905553	-3.280905553	-3.280905553	-3.280905553	-3.280905553	-3.280905553	-3.280905553	-3.280905553	-3.280905553	-3.280905553	-3.280905553	-3.280905553	-3.280905553
LINC01635	-3.280905553	-3.280905553	-3.280905553	-2.365252024	-2.906231989	-3.280905553	-2.537739817	-3.280905553	-3.280905553	-3.280905553	-3.280905553	-3.280905553	-3.280905553	-3.280905553	-2.394460913	-3.280905553	-2.605809762	-3.280905553
LINC00339	3.742529097	2.611578206	2.80724856	3.500848614	3.885395143	3.930060896	3.21010587	3.349275524	2.760602719	3.10555689	3.400759411	3.676292678	3.733836596	3.603751701	2.369274761	3.518614473	3.265818117	2.871873697
CDC42	6.950273772	5.27105405	7.633244591	8.040331887	7.483183963	7.706998003	7.130067853	7.860892874	7.153587348	8.79737389	6.778903745	7.466016401	6.896911053	7.442032146	7.553187649	7.442181087	7.391860459	7.658551404
CDC42-IT1	0.640983916	-3.280905553	1.593841317	0.259751759	0.264526841	0.781897811	-0.460297086	-1.205383115	-3.280905553	-0.670160811	1.390402949	0.423206215	-1.701061791	-0.785944293	-0.485906775	-2.067127097	-0.1504464	-0.459068971
AL031281.1	-1.268840606	-3.280905553	-0.719011574	-1.809537631	-2.152490314	-1.558744888	-1.685624236	-2.230120576	-3.280905553	-2.021999248	-3.280905553	-1.887984392	-3.280905553	-2.334229835	-3.280905553	-3.280905553	-2.605809762	-3.280905553
AL031281.2	-2.272851055	-3.280905553	-1.883134772	-1.809537631	-1.405551917	-1.736872946	-2.537739817	-2.661888551	-3.280905553	-2.730614757	-2.780185289	-0.725507492	-3.280905553	-1.932837161	-2.394460913	-3.280905553	-1.520978011	-2.537163757
WNT4	4.893291695	2.735083815	6.864236048	6.191051528	5.392077914	5.504763527	5.3406024	5.810269632	5.248793652	4.610087301	5.810198559	4.598576234	6.723343041	5.818417734	6.3575316	5.88971356	5.814446762	6.426535393
MIR4418	-3.280905553	-3.280905553	-3.280905553	-3.280905553	-3.280905553	-3.280905553	-3.280905553	-3.280905553	-3.280905553	-3.280905553	-3.280905553	-3.280905553	-3.280905553	-3.280905553	-3.280905553	-3.280905553	-3.280905553	-3.280905553
PPIAP34	-2.861835184	-3.280905553	-2.65331701	-3.280905553	-3.280905553	-2.812878118	-2.537739817	-3.280905553	-3.280905553	-3.280905553	-3.280905553	-3.280905553	-2.698500152	-2.89228384	-3.280905553	-2.370457825	-3.280905553	-3.280905553
AL591122.1	-3.280905553	3.09927477	-3.280905553	-3.280905553	-3.280905553	-3.280905553	-3.280905553	-3.280905553	-3.280905553	-3.280905553	-3.280905553	-3.280905553	-3.280905553	-3.280905553	-3.280905553	-3.280905553	-3.280905553	-3.280905553
ZBTB40	5.445927031	3.144537107	5.06938528	4.892243859	5.175329781	4.514265064	5.087644954	4.873857054	5.482097362	4.900541223	5.348464305	5.71059715	5.103749867	5.824098491	5.257650724	5.699311914	5.499065055	4.323353394
ZBTB40-IT1	-2.537492767	-3.280905553	-3.280905553	-3.280905553	-2.609075689	-2.460065816	-3.280905553	-1.401536253	-3.280905553	-2.021999248	-1.660507331	-1.719545938	-3.280905553	-1.767489264	-1.454776321	-2.370457825	-1.520978011	-3.280905553
EPHA8	-3.280905553	2.327458461	1.230006777	0.600716283	-1.189372352	-2.812878118	-3.280905553	-1.628619395	-3.280905553	-3.280905553	-3.280905553	-1.432204309	-0.200221409	0.459556255	-3.280905553	-2.370457825	-1.520978011	-1.152425301
MIR6127	-3.280905553	-3.280905553	-3.280905553	-3.280905553	-3.280905553	-3.280905553	-3.280905553	-3.280905553	-3.280905553	-3.280905553	-3.280905553	-3.280905553	-3.280905553	-3.280905553	-3.280905553	-3.280905553	-3.280905553	-3.280905553
C1QA	4.388521615	4.74789819	4.574129292	5.514198049	5.558227751	7.754658363	5.23301946	4.983508088	5.35953577	5.413622772	7.592555863	8.885981318	7.275564091	7.418353551	5.14468962	8.22346371	7.254761676	7.226814861
C1QC	3.339856645	3.144537107	3.478798118	4.069728571	4.606340614	6.655907948	3.363746503	4.57003367	3.613209119	5.602796345	5.653848543	8.339979729	5.960535627	7.012428599	4.494500641	7.559641449	6.469710025	6.213710375
C1QB	3.194408796	3.918860472	3.365637811	4.065805603	4.30164426	7.148150541	3.511386257	4.553193975	3.422295773	5.216385566	6.231694641	8.659400619	5.971165345	7.114633666	4.015048141	7.739327028	5.81287207	5.981500705
EPHB2	3.768459774	4.136120058	4.725509128	3.976686093	4.13627985	3.992143942	3.70788104	4.314257808	3.380882761	3.031620964	4.182709289	3.906177137	4.051307078	4.150164682	5.306211456	4.94615176	4.03852218	5.271205787
MIR4684	-3.280905553	-3.280905553	-2.65331701	-3.280905553	-3.280905553	-3.280905553	-3.280905553	-3.280905553	-3.280905553	-3.280905553	-3.280905553	-3.280905553	-3.280905553	-3.280905553	-3.280905553	-3.280905553	-3.280905553	-3.280905553
AL512444.1	-2.272851055	2.902529614	-1.013410847	-1.809537631	-0.36940275	-1.400212768	-1.395183194	-0.021896178	-1.299582411	-2.021999248	-0.804752637	-2.298571417	-1.116954182	-1.484666284	-1.849427215	-2.067127097	-2.605809762	-3.280905553
MIR4253	-3.280905553	-3.280905553	-3.280905553	-3.280905553	-3.280905553	-3.280905553	-3.280905553	-3.280905553	-3.280905553	-3.280905553	-3.280905553	-2.874673946	-3.280905553	-3.280905553	-3.280905553	-3.280905553	-3.280905553	-3.280905553
LACTBL1	-3.280905553	-3.280905553	-3.280905553	-3.280905553	-3.280905553	-3.280905553	-3.280905553	-3.280905553	-3.280905553	-3.280905553	-2.780185289	-3.280905553	-3.280905553	-3.280905553	-3.280905553	-3.280905553	-3.280905553	-3.280905553
TEX46	-2.049311653	-3.280905553	-1.186709201	-1.409349591	-0.915872045	-1.127439891	-1.395183194	-1.032735508	-3.280905553	-3.280905553	-2.409188389	-2.078720442	-0.82775856	-3.280905553	-3.280905553	-2.370457825	-3.280905553	-3.280905553
KDM1A	5.662903884	4.791235736	6.320961971	5.963285078	5.877842471	6.150398277	5.666236104	5.698315743	5.391166035	6.056613192	5.319454001	5.741602965	5.942643513	6.15808712	6.177814905	6.016136607	6.004398885	5.997259709
AL031428.1	-2.861835184	-3.280905553	-2.65331701	-2.365252024	-3.280905553	-2.460065816	-2.049663921	-3.280905553	-1.299582411	-2.730614757	-3.280905553	-3.280905553	-3.280905553	-2.89228384	-3.280905553	-3.280905553	-2.605809762	-3.280905553
MIR3115	-3.280905553	-3.280905553	-3.280905553	-3.280905553	-3.280905553	-3.280905553	-3.280905553	-3.280905553	-3.280905553	-3.280905553	-3.280905553	-3.280905553	-3.280905553	-3.280905553	-3.280905553	-3.280905553	-3.280905553	-3.280905553
MIR4419A	-3.280905553	-3.280905553	-2.65331701	-2.060801544	-3.280905553	-3.280905553	-3.280905553	-3.280905553	-3.280905553	-3.280905553	-2.409188389	-3.280905553	-1.701061791	-3.280905553	-3.280905553	-3.280905553	-3.280905553	-3.280905553
LUZP1	5.586873188	6.652691569	6.03792436	6.02317984	5.528974109	5.926484836	5.642405251	5.856300691	5.348836343	6.081255002	5.258013899	5.778127153	4.959362372	5.450898735	5.422379477	5.222789917	4.944790621	4.246318122
AL161672.1	-0.392552236	1.63566229	-0.591650215	-1.244408569	-1.189372352	-1.558744888	-0.946603705	-3.280905553	-0.494915459	-0.46595512	-1.170088568	-0.987347615	-3.280905553	-2.334229835	-3.280905553	-2.755022734	-2.605809762	-3.280905553
RNU6-514P	-2.537492767	-3.280905553	-1.883134772	-2.751622607	-2.906231989	-2.460065816	-2.537739817	-1.898246539	-3.280905553	-2.730614757	-3.280905553	-3.280905553	-3.280905553	-3.280905553	-3.280905553	-3.280905553	-3.280905553	-3.280905553
RNU6-135P	-2.861835184	-3.280905553	-3.280905553	-2.365252024	-3.280905553	-2.460065816	-3.280905553	-2.230120576	-3.280905553	-3.280905553	-3.280905553	-3.280905553	-0.702344319	-3.280905553	-3.280905553	-3.280905553	-3.280905553	-3.280905553
HTR1D	-2.049311653	3.389811906	-3.280905553	-3.280905553	-2.906231989	-3.280905553	-2.537739817	-2.661888551	-0.494915459	-3.280905553	-2.409188389	-2.874673946	-1.116954182	-2.334229835	-2.394460913	-1.816625471	-2.147732954	-2.537163757
AL109936.1	-2.861835184	-3.280905553	-3.280905553	-1.409349591	-2.906231989	-2.812878118	-2.049663921	-3.280905553	-3.280905553	-1.766140274	-3.280905553	-2.298571417	-1.286665413	-1.143217374	-1.849427215	-2.755022734	-3.280905553	-2.537163757
LINC01355	3.833074196	3.389811906	3.982077327	3.404735998	3.261752652	3.933787738	2.884075776	3.075063613	4.170012699	3.183494743	4.376028187	3.728210479	3.273733473	3.015454011	2.1312705	2.51447131	2.828123082	2.045407752
AL109936.6	-1.855806938	-3.280905553	0.29193661	-1.096405094	-0.487858042	-0.23107935	0.192578956	-1.898246539	1.339000637	-1.548895099	-0.129781275	-0.80761829	-2.698500152	-0.785944293	-3.280905553	-1.603252164	-0.908811667	-3.280905553
HNRNPR	6.413445927	7.743056462	7.260608759	6.877342286	6.593582431	6.951237484	6.503263217	6.773036383	6.887684708	6.924310157	6.907590066	6.780291739	5.861170197	6.300533679	6.275356612	6.154531744	6.224093315	5.286677678
ZNF436	4.496636337	3.09927477	4.938332304	5.187676663	5.318980265	5.191145307	4.655330761	5.07365009	4.264125945	4.327247146	3.631946639	3.984505852	5.281285397	4.923636964	4.716750648	4.579202826	4.79651348	4.07868772
ZNF436-AS1	2.609355513	-1.411145063	1.361746231	2.329879073	2.921782657	2.671695753	1.99467171	1.399874779	2.01669515	1.010052046	0.986365837	1.249848338	3.042422106	2.313008179	1.88070835	1.805966407	2.460826897	1.689630475
RF00019	-3.280905553	-3.280905553	-3.280905553	-3.280905553	-3.280905553	-3.280905553	-3.280905553	-3.280905553	-3.280905553	-3.280905553	-3.280905553	-3.280905553	-3.280905553	-3.280905553	-3.280905553	-3.280905553	-3.280905553	-3.280905553
AL109936.2	1.032026748	-3.280905553	1.122653617	0.511235507	1.017929259	0.271234672	-0.208406553	0.395838477	0.018581122	-0.564447951	0.986365837	-1.887984392	0.959742518	-0.056427324	-0.890492642	-0.630652826	0.764735953	0.764695105
TCEA3	5.738879739	5.443950423	5.533080346	5.699038919	5.586899984	5.344609726	5.797911482	4.924495636	6.145384924	4.742152952	5.782494277	4.584561111	6.049043323	5.682071226	5.591266816	5.471101872	6.126052743	5.983084374
AL357134.1	-1.685213683	-3.280905553	-1.186709201	-2.365252024	-1.80619596	-0.795838621	0.005972926	-2.230120576	-0.494915459	-3.280905553	-1.315790471	-2.298571417	-1.286665413	-3.280905553	-3.280905553	-2.067127097	-1.520978011	-3.280905553
ASAP3	7.17878153	4.223086246	6.768060713	7.380524431	6.948905542	6.48482679	6.660825327	6.545041583	7.097168466	7.004874536	6.886403295	5.388686303	6.70435541	6.155514593	8.025877629	6.688419538	7.140138447	7.346066973
E2F2	4.503269767	0.257493058	5.133009087	4.455823829	4.116115088	4.61982673	3.972848086	4.38066925	4.677230922	3.520287234	5.512598297	4.038380325	4.235013345	4.990116388	5.460066671	4.389782016	4.049261527	4.323353394
AL021154.1	-3.280905553	-3.280905553	-2.65331701	-1.244408569	-2.609075689	-3.280905553	-2.537739817	-2.661888551	-3.280905553	-2.730614757	-3.280905553	-2.298571417	-3.280905553	-1.932837161	-3.280905553	-3.280905553	-1.8005844	-3.280905553
ID3	4.918325588	3.312595892	4.404982984	4.630651417	4.946094089	5.527138867	4.441830724	3.993195261	5.213842694	5.167357906	4.815030983	6.152557884	6.871917992	6.70501989	5.92558942	5.987613323	7.05010979	6.584058703
MDS2	1.863985236	-3.280905553	-3.280905553	-3.280905553	-1.968977728	-2.176803233	-3.280905553	-2.661888551	-3.280905553	-3.280905553	-0.916557853	-0.311964239	-3.280905553	-0.635799753	-1.849427215	-0.05494076	-1.8005844	-3.280905553
AL451000.1	-2.861835184	2.403903683	-3.280905553	-3.280905553	-2.906231989	-3.280905553	-3.280905553	-3.280905553	-3.280905553	-3.280905553	-3.280905553	-3.280905553	-3.280905553	-3.280905553	-3.280905553	-3.280905553	-3.280905553	-3.280905553
RPL11	10.21897311	9.159269836	10.84428774	10.89189269	10.47724892	10.8721094	10.23865931	10.10635148	10.85045936	10.92617814	9.700401603	9.871724278	11.2465333	10.56932128	10.40775446	10.21295132	10.88180546	10.88447779
ELOA	5.67764076	4.990311893	6.234436971	5.893067411	5.503002684	5.824783783	5.568455679	5.937704881	5.888937662	6.704011592	5.884011982	5.800818711	5.362480371	5.635755272	6.239130018	5.528801574	5.337603768	5.792130217
ELOA-AS1	0.575346001	-3.280905553	4.23E-06	0.145447443	0.591048769	0.606211181	1.214983522	-0.387554908	-3.280905553	-2.021999248	-0.000941738	-0.437087446	0.23564135	-0.635799753	0.088527822	-1.603252164	-0.055346955	-2.537163757
PITHD1	6.182219064	1.869302633	6.672962597	6.605355845	6.037134851	6.502500835	5.838679105	6.507944862	6.132965976	7.871380369	5.676904776	6.38691373	6.202271098	6.475737824	6.911869556	6.139794013	6.311439353	7.522508057
LYPLA2	5.421620477	1.757206975	6.541063693	5.801673287	5.535631811	5.785105144	5.808658076	5.684463788	5.462379912	6.379130731	5.6841098	6.030851225	6.22810498	6.251387883	6.638584814	6.026188354	5.994708675	7.021749706
GALE	4.210802405	-3.280905553	4.41639271	3.912604428	3.376392231	3.31609268	3.430205142	4.253007831	3.78178578	4.893601321	3.709318862	4.084636109	3.825207312	5.308796681	5.207398346	4.207453863	3.926488411	4.566681197
HMGCL	5.230969499	4.043573321	4.700838372	4.693019148	5.44759786	5.370964613	6.25743265	4.787218966	4.308976126	4.697690692	4.752432337	5.309343676	5.449519817	5.435076484	5.045199316	5.117658554	5.809717519	5.239755151
FUCA1	3.237482858	-0.623394042	3.070600881	3.590956166	4.624298837	4.411099568	4.174633693	3.812533959	3.103824917	3.354975586	3.015368284	5.245881355	4.572529559	4.710596623	3.304730918	4.829310433	5.477360366	4.624648081
CNR2	-2.861835184	3.498399867	-3.280905553	-2.060801544	-1.80619596	-2.176803233	-3.280905553	-1.628619395	-3.280905553	-3.280905553	-2.780185289	0.271502467	-1.701061791	1.15954981	-3.280905553	0.40559362	-2.605809762	-0.603711695
BTBD6P1	-1.53267621	1.194033502	-3.280905553	-2.365252024	-2.906231989	-1.940133812	-2.537739817	-2.230120576	-3.280905553	-3.280905553	-3.280905553	-1.887984392	-2.284742904	-0.953549464	-1.849427215	-0.735441711	-1.8005844	-2.537163757
AL590609.3	-3.280905553	-3.280905553	-3.280905553	-3.280905553	-2.906231989	-3.280905553	-3.280905553	-2.661888551	-3.280905553	-3.280905553	-3.280905553	-2.298571417	-3.280905553	-2.586440542	-3.280905553	-3.280905553	-3.280905553	-3.280905553
MIR378F	-3.280905553	-3.280905553	-3.280905553	-3.280905553	-3.280905553	-3.280905553	-3.280905553	-3.280905553	-3.280905553	-3.280905553	-3.280905553	-3.280905553	-3.280905553	-3.280905553	-3.280905553	-3.280905553	-3.280905553	-3.280905553
AL590609.2	-3.280905553	2.246734814	-3.280905553	-3.280905553	-3.280905553	-2.176803233	-3.280905553	-3.280905553	-3.280905553	-3.280905553	-2.409188389	-2.874673946	-3.280905553	-2.89228384	-3.280905553	-3.280905553	-3.280905553	-2.537163757
PNRC2	5.456220057	5.540237752	5.308600241	5.499731284	5.298994515	5.57684551	5.069887901	6.141841461	5.595057322	6.239236411	5.205570925	5.685491207	5.135598232	5.153733493	4.978843966	5.267540312	5.163202497	5.121068839
SRSF10	5.720020302	6.584528282	5.981431192	5.953764094	5.683418234	6.281217325	5.481583406	6.377230088	5.765647003	6.482186907	6.103211213	6.146437773	5.449519817	5.644954787	4.974844014	5.5910695	5.175508563	5.498595874
AL590609.1	-3.280905553	-3.280905553	-3.280905553	-3.280905553	-3.280905553	-3.280905553	-3.280905553	-3.280905553	-3.280905553	-3.280905553	-3.280905553	-3.280905553	-3.280905553	-3.280905553	-3.280905553	-3.280905553	-3.280905553	-3.280905553
AL591178.1	-3.280905553	-3.280905553	-3.280905553	-3.280905553	-3.280905553	-3.280905553	-3.280905553	-3.280905553	-3.280905553	-2.730614757	-3.280905553	-3.280905553	-3.280905553	-3.280905553	-3.280905553	-3.280905553	-3.280905553	-3.280905553
MYOM3	2.633744236	4.420006313	2.316425844	1.700107158	1.643102585	1.852752784	1.488863322	1.273977427	1.904271426	2.899294999	2.937116134	3.384329473	2.015385321	0.937960861	2.463635485	1.517594835	-0.055346955	2.045407752
AL591178.2	-3.280905553	-3.280905553	-2.65331701	-2.365252024	-2.906231989	-3.280905553	-3.280905553	-2.661888551	-3.280905553	-3.280905553	-1.037761113	-1.719545938	-3.280905553	-2.89228384	-3.280905553	-3.280905553	-3.280905553	-3.280905553
IL22RA1	6.429787527	2.902529614	5.640764637	4.929419971	5.804132296	5.291862802	5.939905089	5.927287008	6.336221049	5.816010487	6.445349122	4.501752723	5.717049052	4.481246133	7.668500888	5.797651524	5.455324146	6.104456719
IFNLR1	3.723717618	2.070326474	3.449479243	3.254289297	3.988822977	3.508302581	2.937276551	2.926063036	3.338245755	3.879979703	4.109674033	3.447640549	2.930681457	3.191523067	3.983543282	3.355986098	2.033271839	2.53441592
AL590683.1	-1.53267621	-3.280905553	-1.186709201	-0.839390983	-1.527143048	-3.280905553	-0.946603705	-2.230120576	-3.280905553	-2.021999248	-0.700992318	-0.987347615	-3.280905553	-3.280905553	-1.849427215	-2.755022734	-2.605809762	-3.280905553
AL138902.1	-1.685213683	-3.280905553	-3.280905553	-2.751622607	-1.293416759	-2.176803233	-3.280905553	-1.898246539	-3.280905553	-0.564447951	0.328238799	-3.280905553	-2.284742904	-1.767489264	-1.454776321	-2.067127097	-1.8005844	-0.207146009
GRHL3	6.941752617	4.382714063	6.676130163	5.980057667	6.173884284	5.435476805	5.890179724	6.870055338	6.42038573	6.901429308	6.681466071	4.861917831	5.066784136	5.105234304	8.158752713	6.254539377	5.372229633	7.056763075
STPG1	3.576321654	3.532852535	4.056887771	3.623346554	3.670613566	3.646437863	3.252702771	3.285452443	2.694531136	3.555888667	3.699871236	3.273880472	3.22719356	3.677330481	3.472985947	2.858454861	3.355080367	2.499432382
NIPAL3	6.222306568	4.420006313	6.108792293	6.320983501	6.583061354	6.645150431	5.384361795	5.640498101	6.330794095	5.186412381	6.445349122	6.184767107	5.66416631	6.337318081	5.471467415	5.57472573	5.694723905	5.047292718
RCAN3	4.474302002	4.201831215	4.903620611	4.649122176	4.400826915	4.624446245	3.972848086	5.162936378	4.71104333	5.395724178	4.902054885	4.74617427	4.351693071	4.247590857	4.858090611	4.796798859	3.766486833	4.208910404
AL445686.2	-3.280905553	-3.280905553	-3.280905553	-3.280905553	-3.280905553	-3.280905553	-3.280905553	-3.280905553	-3.280905553	-3.280905553	-3.280905553	-3.280905553	-3.280905553	-3.280905553	-3.280905553	-2.755022734	-2.147732954	-3.280905553
NCMAP	0.006523668	2.848845116	-1.611914342	0.840013095	0.591048769	0.362547548	-0.765669127	0.056674576	0.018581122	-3.280905553	-3.280905553	-0.894685951	-0.586965805	-0.867314304	-1.849427215	1.348449659	1.720380797	-0.327615623
AL445686.1	-3.280905553	0.55437129	-3.280905553	-2.751622607	-3.280905553	-3.280905553	-3.280905553	-3.280905553	-3.280905553	-3.280905553	-3.280905553	-3.280905553	-3.280905553	-3.280905553	-3.280905553	-3.280905553	-2.605809762	-3.280905553
RF00019	-3.280905553	-3.280905553	-3.280905553	-3.280905553	-3.280905553	-3.280905553	-3.280905553	-3.280905553	-3.280905553	-3.280905553	-3.280905553	-3.280905553	-3.280905553	-3.280905553	-3.280905553	-3.280905553	-3.280905553	-3.280905553
SRRM1	7.523596152	7.679124811	8.202525876	7.503082833	7.265882019	7.593778714	7.256462219	7.237246547	7.879643583	7.435106714	7.887597467	7.948391864	7.378969356	7.263612779	6.504891453	6.948890946	6.85121438	7.156976262
AL445648.1	-1.53267621	-3.280905553	-2.65331701	-2.365252024	-1.80619596	-2.176803233	-3.280905553	-3.280905553	-3.280905553	-2.33323067	-3.280905553	-2.558055302	-2.698500152	-2.334229835	-3.280905553	-3.280905553	-2.605809762	-3.280905553
CLIC4	5.580614047	4.11353397	3.924640717	5.232111464	5.621286565	4.705163776	4.952047361	5.733122508	4.744081391	6.361634755	3.873787478	4.809516494	4.708619151	4.872861571	5.350105931	5.797651524	6.099173643	5.007384361
RNU6-1208P	-2.272851055	-3.280905553	-3.280905553	-3.280905553	-2.906231989	-2.460065816	-3.280905553	-2.661888551	-3.280905553	-3.280905553	-2.780185289	-3.280905553	-3.280905553	-3.280905553	-3.280905553	-3.280905553	-3.280905553	-3.280905553
RUNX3	4.008073928	3.272380684	4.666212149	4.66476819	5.541314061	5.74854249	4.089067937	4.66714169	4.727656931	5.895740744	6.899874854	7.684030835	5.778858235	6.981534859	5.21758983	6.577958979	3.779444723	5.089071149
MIR6731	-3.280905553	-3.280905553	-2.217429659	-3.280905553	-2.609075689	-3.280905553	-3.280905553	-3.280905553	-3.280905553	-3.280905553	-1.869653345	-1.719545938	-3.280905553	-2.89228384	-3.280905553	-3.280905553	-3.280905553	-3.280905553
AL445471.1	-2.272851055	1.973313035	-1.883134772	-2.060801544	-1.405551917	-1.940133812	-1.395183194	-1.401536253	-3.280905553	-0.784236559	-0.804752637	1.054518041	-1.701061791	-1.045268759	-3.280905553	-1.603252164	-3.280905553	-3.280905553
AL445471.2	-2.537492767	2.848845116	-3.280905553	-2.365252024	-2.609075689	-1.940133812	-3.280905553	-1.628619395	-3.280905553	-2.33323067	-1.660507331	-0.80761829	-3.280905553	-1.248303523	-3.280905553	-2.755022734	-3.280905553	-0.76448873
MIR4425	-3.280905553	-3.280905553	-3.280905553	-3.280905553	-3.280905553	-3.280905553	-3.280905553	-3.280905553	-3.280905553	-3.280905553	-3.280905553	-3.280905553	-3.280905553	-3.280905553	-3.280905553	-3.280905553	-3.280905553	-3.280905553
AL050344.1	-3.280905553	-3.280905553	-2.65331701	-3.280905553	-2.152490314	-1.940133812	-3.280905553	-0.387554908	-3.280905553	-0.564447951	-2.409188389	0.009066565	-3.280905553	-1.619158339	-1.454776321	-0.971051462	-3.280905553	-0.327615623
AL121994.1	-3.280905553	-3.280905553	-3.280905553	-3.280905553	-3.280905553	-3.280905553	-3.280905553	-3.280905553	-3.280905553	-3.280905553	-3.280905553	-3.280905553	-3.280905553	-3.280905553	-3.280905553	-3.280905553	-3.280905553	-3.280905553
AL031432.1	-2.537492767	-1.411145063	-1.611914342	-1.809537631	-2.362795316	-3.280905553	-3.280905553	-2.230120576	-3.280905553	-3.280905553	-1.315790471	-2.558055302	-3.280905553	-3.280905553	-3.280905553	-3.280905553	-3.280905553	-3.280905553
SYF2	6.460222028	7.014498463	7.074492832	7.004212872	6.349867989	6.925264084	6.496632584	6.566178909	7.038453122	6.594151513	6.844681259	6.805972636	6.346230254	5.985608481	5.133967953	5.947978462	6.066507727	5.696909238
AL031432.4	1.378375766	-3.280905553	1.085017526	0.764573215	1.643102585	1.106407389	0.703190192	0.719382448	1.339000637	-0.670160811	1.849342602	2.006371339	-0.039852104	0.759733156	-0.485906775	0.011329539	-0.751428823	-3.280905553
AL031432.5	-0.207865881	-3.280905553	-1.611914342	-0.523508411	-0.158199703	-0.371192373	-0.208406553	-0.739277887	-1.299582411	-1.043633503	-1.037761113	-0.253249963	-0.200221409	-1.932837161	-0.890492642	-2.370457825	-1.520978011	-3.280905553
RSRP1	6.36570907	4.860691824	5.187300198	5.765850526	6.334132531	6.07815032	5.564234085	6.906311494	5.773669165	6.02202844	5.893367272	6.5185808	6.075555859	6.299951415	5.44279483	5.949035557	4.976082069	4.456995295
AL031432.3	-0.459770327	-3.280905553	0.477669398	0.084709421	0.561527964	0.967871826	-0.328861365	-0.495540802	0.695710349	-0.908112912	0.821909734	0.386749424	0.466867674	-0.566207682	-0.319482546	-1.417408617	-2.147732954	-3.280905553
AL031432.2	0.236248803	3.09927477	-3.280905553	-1.809537631	-0.063164192	-0.795838621	-1.685624236	-0.19317165	-3.280905553	-2.021999248	-0.428148252	-0.039719238	-0.039852104	-0.207186306	-1.454776321	-0.124402371	-1.085489691	-3.280905553
RHD	2.625660386	2.070326474	2.48484346	2.008789014	3.355042124	3.184635723	2.726770048	2.585350533	1.339000637	0.57379273	3.596746184	3.379699136	2.949916306	2.550837997	1.444750766	2.49143813	2.0967662	3.145169125
SDHDP6	-0.604400865	-3.280905553	-1.013410847	-0.839390983	-0.063164192	-1.127439891	-0.946603705	-0.739277887	-3.280905553	0.14562725	-0.916557853	-1.307486136	-3.280905553	0.080057493	-1.454776321	-1.252795954	0.033869528	-0.603711695
AL928711.1	-2.861835184	-3.280905553	-2.217429659	-2.365252024	-1.968977728	-1.940133812	-3.280905553	-2.661888551	-3.280905553	-2.33323067	-1.869653345	-1.887984392	-0.82775856	-2.89228384	-3.280905553	-2.067127097	-2.605809762	-3.280905553
TMEM50A	5.834915728	5.581966791	6.158333339	6.842798714	6.186026352	6.458549911	5.664265166	6.739934903	6.036251306	7.281870734	5.866173632	6.476374587	5.984051755	6.208597201	6.3575316	6.340831152	6.36829411	7.008591865
RHCE	-0.946111758	2.327458461	1.04637325	-0.431914354	0.068591475	0.173749438	-0.604918468	0.566661411	1.782340904	0.903540653	2.099759445	1.559239325	-0.200221409	-0.566207682	0.743685975	-0.735441711	-0.252259771	1.080924864
AL031284.1	1.719547265	-3.280905553	1.927327125	3.247378377	2.499703769	1.326497732	2.711581089	2.489469924	1.502391553	3.812899707	1.814748132	2.076717845	1.235306448	2.005401932	2.393449823	2.456183829	2.326016987	-0.207146009
MACO1	5.172517954	4.939852586	5.250287706	5.336742438	4.620725031	4.83040216	4.651356217	5.180587853	5.165883975	5.285171318	5.230391098	4.59658239	4.326158669	5.231516535	5.130376285	4.717134876	4.561678413	4.612421176
LDLRAP1	5.217585919	4.609480288	5.306557732	5.485117983	5.412890797	5.555233666	5.290371559	5.494658474	5.064901308	6.107483729	5.669663589	5.44296018	5.714239548	6.352559541	5.556895063	5.929888321	5.753366141	6.083940285
AL606491.1	-1.855806938	-3.280905553	-3.280905553	-1.096405094	-0.915872045	-1.736872946	-1.153528539	-2.230120576	-3.280905553	-3.280905553	-1.47787749	-1.568733186	-1.963583505	-0.953549464	-1.849427215	-0.971051462	-1.520978011	-1.684667
MAN1C1	3.525091294	5.229647009	2.907681589	3.822478839	4.294932708	3.793157854	3.645309933	3.789712013	4.016223272	2.545025049	2.784585884	3.739096745	4.780216488	4.58621789	3.330002458	5.58155815	6.441454143	4.37251593
AL031280.1	-1.268840606	-3.280905553	-2.217429659	-1.809537631	-2.609075689	-1.558744888	-1.685624236	-2.230120576	-3.280905553	-2.021999248	-1.170088568	-1.192696954	-1.116954182	-0.953549464	-2.394460913	-1.816625471	-1.085489691	-3.280905553
SELENON	5.353503577	4.201831215	5.442976636	5.389485621	5.587815474	5.06598373	5.553625736	5.409274111	5.422117675	5.057807119	4.660451236	5.741602965	6.067873237	6.532356356	5.699454533	6.677618845	7.559928189	6.78716877
AL020996.2	-3.280905553	-3.280905553	-3.280905553	-3.280905553	-3.280905553	-3.280905553	-3.280905553	-3.280905553	-3.280905553	-3.280905553	-3.280905553	-3.280905553	-3.280905553	-3.280905553	-3.280905553	-3.280905553	-3.280905553	-3.280905553
AL020996.1	0.102845721	-3.280905553	-0.083243606	-0.839390983	-1.293416759	-0.898131447	-0.946603705	-1.032735508	-3.280905553	-0.784236559	-0.271265228	-1.432204309	-2.284742904	-0.785944293	-1.454776321	-0.735441711	0.477265258	-0.207146009
MTFR1L	5.457359207	3.004253446	5.200559647	5.43733515	5.630201076	5.451163976	5.318214687	5.320508366	5.237237159	5.082428717	4.720084082	5.125208179	5.980548679	5.605916305	5.079130821	5.198105971	5.706644597	5.312101057
AL020996.3	-3.280905553	-3.280905553	-3.280905553	-3.280905553	-3.280905553	-3.280905553	-3.280905553	-3.280905553	-3.280905553	-3.280905553	-3.280905553	-3.280905553	-3.280905553	-3.280905553	-3.280905553	-3.280905553	-3.280905553	-3.280905553
AUNIP	0.904195944	3.272380684	1.453212193	1.167397467	0.730219158	0.846589733	-0.097238466	1.171775957	0.018581122	1.171764828	0.554759163	1.187631082	0.756270552	1.643598213	0.49827242	0.901211484	0.117888692	1.17260616
AL033528.2	-2.049311653	-3.280905553	-3.280905553	-2.751622607	-2.152490314	-2.812878118	-3.280905553	-2.661888551	-3.280905553	-2.33323067	-2.114344764	-3.280905553	-3.280905553	-3.280905553	-3.280905553	-2.755022734	-3.280905553	-3.280905553
PAQR7	6.935635116	3.782337976	6.599789376	6.903404878	6.541610743	6.239668363	6.64991068	6.303625572	6.611535962	5.420076687	6.781145338	5.381756224	6.739322889	5.937004362	8.292116012	6.473841328	6.537066042	7.199147512
RF00019	-3.280905553	-3.280905553	-3.280905553	-2.751622607	-2.906231989	-3.280905553	-3.280905553	-3.280905553	-3.280905553	-3.280905553	-3.280905553	-3.280905553	-3.280905553	-2.334229835	-3.280905553	-3.280905553	-3.280905553	-3.280905553
STMN1	5.448220725	3.004253446	5.513734732	6.105739988	5.947255808	6.499989189	4.872335594	6.338442141	4.217836613	6.364147208	5.277198742	6.000258816	5.542733672	6.414656334	6.084378174	5.839294853	5.350686049	6.414848691
SNRPFP2	-1.855806938	-3.280905553	-1.611914342	-0.962182253	-1.80619596	-2.176803233	-0.765669127	-1.898246539	-3.280905553	-1.766140274	-2.780185289	-1.086371755	-1.701061791	-0.867314304	-3.280905553	-3.280905553	-2.605809762	-3.280905553
AL033528.1	-2.861835184	-3.280905553	-3.280905553	-3.280905553	-2.906231989	-2.812878118	-2.049663921	-3.280905553	-3.280905553	-3.280905553	-3.280905553	-2.874673946	-3.280905553	-3.280905553	-3.280905553	-3.280905553	-3.280905553	-3.280905553
MIR3917	-3.280905553	-3.280905553	-3.280905553	-3.280905553	-3.280905553	-3.280905553	-3.280905553	-3.280905553	-3.280905553	-3.280905553	-3.280905553	-3.280905553	-3.280905553	-3.280905553	-3.280905553	-3.280905553	-3.280905553	-3.280905553
PAFAH2	5.074959421	3.693759046	4.719380878	4.901077755	5.025270585	4.733236461	6.187793837	5.104030319	5.038511213	5.11660533	4.72241888	4.823222695	5.022046562	4.625785762	5.045199316	4.67431235	4.721283836	4.362816534
RNU6-110P	-3.280905553	-3.280905553	-3.280905553	-3.280905553	-3.280905553	-3.280905553	-3.280905553	-3.280905553	-3.280905553	-3.280905553	-3.280905553	-2.874673946	-3.280905553	-3.280905553	-3.280905553	-3.280905553	-3.280905553	-3.280905553
RF00492	-3.280905553	-3.280905553	-3.280905553	-3.280905553	-3.280905553	-3.280905553	-3.280905553	-3.280905553	-3.280905553	-3.280905553	-3.280905553	-3.280905553	-3.280905553	-3.280905553	-3.280905553	-3.280905553	-3.280905553	-3.280905553
RF00283	-3.280905553	-3.280905553	-3.280905553	-3.280905553	-3.280905553	-2.812878118	-3.280905553	-3.280905553	-3.280905553	-3.280905553	-3.280905553	-3.280905553	-3.280905553	-3.280905553	-3.280905553	-3.280905553	-3.280905553	-3.280905553
EXTL1	2.205118273	-1.411145063	-2.217429659	2.235247751	2.290702891	-1.127439891	0.192578956	-1.032735508	-3.280905553	-3.280905553	-1.660507331	-0.373169794	1.901445163	0.556342478	1.397720177	0.714912555	2.68396405	-3.280905553
SLC30A2	1.822151632	2.403903683	-0.591650215	-0.264518474	0.97378791	-0.446705877	1.452779652	-1.032735508	0.018581122	-2.33323067	-1.869653345	-3.280905553	1.97839618	-1.767489264	0.49827242	-2.370457825	0.197282891	-0.095965315
AL391650.2	-1.153055354	-1.411145063	-1.883134772	-2.060801544	-1.659933029	-3.280905553	-2.537739817	-3.280905553	-3.280905553	-3.280905553	-2.780185289	-3.280905553	-3.280905553	-3.280905553	-3.280905553	-3.280905553	-2.605809762	-3.280905553
TRIM63	0.640983916	1.010626773	1.195102509	-0.621314206	1.840369412	2.775029648	2.068064782	0.90071448	0.018581122	-1.360122544	0.856334928	-1.887984392	2.920967001	2.998328801	1.88070835	-0.735441711	0.913211513	-3.280905553
PDIK1L	2.516227952	3.312595892	2.410717325	2.99848449	2.742659631	2.886916644	2.51562539	3.884306432	2.01669515	3.220939605	2.041111252	2.439097589	1.544569867	2.050407266	2.187656747	2.726587539	2.177299273	2.045407752
FAM110D	1.171826533	-1.411145063	1.230006777	2.103678842	1.991914992	2.016347991	2.268191972	1.458929686	-0.494915459	0.321401662	0.226634717	2.143793111	2.439475345	3.456870449	1.57728877	2.444238319	3.422715432	3.961472643
C1orf232	-3.280905553	-3.280905553	-3.280905553	-3.280905553	-3.280905553	-3.280905553	-3.280905553	-3.280905553	-3.280905553	-3.280905553	-3.280905553	-3.280905553	-3.280905553	-3.280905553	-3.280905553	-3.280905553	-3.280905553	-3.280905553
AL391650.1	-1.855806938	-3.280905553	-1.883134772	-1.409349591	-2.362795316	-0.898131447	-0.946603705	-3.280905553	-3.280905553	-1.043633503	-1.315790471	-2.078720442	-0.702344319	-2.334229835	-1.849427215	-2.370457825	-1.286863933	-1.684667
ZNF593	-3.280905553	-3.280905553	-3.280905553	-3.280905553	-2.609075689	-3.280905553	-3.280905553	-3.280905553	-3.280905553	-2.730614757	-3.280905553	-3.280905553	-3.280905553	-3.280905553	-3.280905553	-3.280905553	-3.280905553	-3.280905553
CNKSR1	4.245505629	2.403903683	4.794174246	4.021933885	4.676870011	4.752356273	4.432596973	4.651404174	3.988918932	4.762611489	4.445511878	4.818098117	5.371424453	4.917576706	4.658092136	4.231979735	3.926488411	3.589659896
CATSPER4	-3.280905553	3.753411769	-2.217429659	-2.365252024	-2.609075689	-2.812878118	-2.049663921	-2.661888551	-3.280905553	-0.908112912	-2.409188389	-2.558055302	-2.698500152	-2.586440542	-1.454776321	-3.280905553	-2.147732954	-3.280905553
AL355877.1	-1.855806938	2.327458461	-1.883134772	-2.060801544	-1.293416759	-1.736872946	-3.280905553	-0.878558024	-3.280905553	-0.287102142	-2.780185289	-2.874673946	-3.280905553	-2.89228384	-1.849427215	-1.816625471	-3.280905553	-3.280905553
AL355877.3	-1.855806938	-3.280905553	-2.217429659	-1.096405094	-2.906231989	-2.812878118	-2.049663921	-2.661888551	-3.280905553	-3.280905553	-2.780185289	-1.887984392	-3.280905553	-1.932837161	-1.849427215	-1.603252164	-2.605809762	-3.280905553
CEP85	4.065976375	-0.116737631	3.859259222	3.660238553	4.126232699	4.023960849	3.796926073	4.032606689	3.716699294	3.668588994	4.080848725	4.240879369	4.397947443	4.527740797	4.120193522	4.355113337	3.22850718	3.335715461
AL355877.2	-1.153055354	-3.280905553	-1.013410847	-2.751622607	-0.758664336	0.173749438	-0.604918468	-1.032735508	-3.280905553	-2.021999248	-0.700992318	-2.298571417	-1.47903569	-2.119618647	-1.849427215	-3.280905553	-2.605809762	-3.280905553
SH3BGRL3	7.238310909	5.918013109	7.679750507	7.629391492	7.131702916	7.272557827	7.516169322	7.702293238	8.232335247	9.593609743	7.455416368	8.79425265	8.770755778	8.902455534	8.914342615	8.558382442	8.886820475	9.684888234
UBXN11	5.028196206	0.257493058	4.53976428	4.440756578	4.985530906	4.640499046	5.116762825	4.433154905	4.41535634	3.320892455	5.453390361	6.143026459	5.444442942	5.397468769	4.353740342	5.544272626	5.463376315	4.943746677
CD52	2.258373353	1.63566229	3.145643412	3.706325762	3.548024768	5.221953235	2.814691408	3.504500976	3.716699294	4.426747703	5.721940433	6.986972438	6.083197787	6.428040818	4.602142741	6.261363572	3.58650096	5.687226457
CRYBG2	6.258698976	1.194033502	6.351001786	5.154814369	5.372023627	4.978479443	5.676050607	5.427869004	5.621967503	5.914146335	6.374373458	5.068794756	5.659792341	6.10641042	7.254737911	5.834726733	5.445195321	5.88145365
AL451139.1	0.930684302	-3.280905553	-0.85871474	-0.187582183	-0.55094457	-1.558744888	-2.049663921	-0.878558024	-3.280905553	-1.360122544	0.376477663	-2.078720442	-0.965122128	-1.619158339	0.5847992	-1.603252164	-1.286863933	-3.280905553
ZNF683	-1.045876173	-3.280905553	-0.591650215	-0.962182253	-0.616916411	0.938493696	-1.153528539	-0.387554908	-3.280905553	-0.784236559	3.1111363	4.655230658	2.594183156	4.491481907	2.344687687	4.489053237	-0.055346955	1.258807731
LIN28A	-1.685213683	3.231012252	-1.186709201	-0.72623597	-1.659933029	-1.257389203	-3.280905553	-1.401536253	-3.280905553	-2.730614757	-1.660507331	-2.078720442	-1.701061791	-1.932837161	-1.454776321	-2.755022734	-1.8005844	-2.537163757
DHDDS	5.854071065	3.918860472	5.589607774	5.225093224	5.717278474	5.518478534	6.157288348	5.693713187	5.828608963	5.647484706	5.984700584	5.61829102	5.642162639	5.55802113	6.3712909	5.59242316	5.768068046	5.314618926
AL513365.1	0.006523668	-3.280905553	-0.171590847	-0.621314206	-1.001404538	-0.700321023	-0.328861365	-0.612268164	-1.299582411	-0.908112912	0.173016899	-0.090212683	-0.965122128	-0.953549464	-1.454776321	-1.816625471	-0.908811667	-0.207146009
AL513365.2	0.102845721	-3.280905553	-0.366386015	-0.431914354	0.370467663	-0.165815919	0.192578956	0.719382448	-1.299582411	-1.548895099	-0.198789544	-0.196832067	0.412441834	0.080057493	-1.454776321	-1.252795954	-1.8005844	-1.394139643
HMGN2	6.155095581	4.977861555	6.492478602	6.64599302	6.842849863	6.884443034	6.388565308	7.150339273	6.314389662	7.37034536	6.040969491	7.005499929	6.73031256	6.874542417	6.520068004	6.849365603	7.072655717	7.591094611
DPPA2P2	-3.280905553	-3.280905553	-3.280905553	-3.280905553	-3.280905553	-3.280905553	-3.280905553	-3.280905553	-3.280905553	-3.280905553	-3.280905553	-3.280905553	-3.280905553	-3.280905553	-3.280905553	-3.280905553	-3.280905553	-3.280905553
RPS6KA1	4.811915154	3.838506535	5.220223087	5.193081667	4.604532435	5.57684551	4.535376109	4.812912408	3.422295773	5.939076622	5.101786192	6.559075428	5.566294537	6.576776993	5.203985122	5.982460002	4.609628103	5.766610694
MIR1976	-3.280905553	-3.280905553	-3.280905553	-3.280905553	-3.280905553	-3.280905553	-3.280905553	-3.280905553	-3.280905553	-3.280905553	-3.280905553	-3.280905553	-3.280905553	-3.280905553	-3.280905553	-3.280905553	-3.280905553	-3.280905553
RN7SL679P	-3.280905553	-3.280905553	-3.280905553	-3.280905553	-3.280905553	-2.460065816	-3.280905553	-3.280905553	-3.280905553	-3.280905553	-3.280905553	-3.280905553	-3.280905553	-3.280905553	-3.280905553	-3.280905553	-3.280905553	-3.280905553
RF00019	-3.280905553	-3.280905553	-3.280905553	-3.280905553	-3.280905553	-3.280905553	-3.280905553	-3.280905553	-3.280905553	-3.280905553	-3.280905553	-3.280905553	-3.280905553	-3.280905553	-3.280905553	-3.280905553	-3.280905553	-3.280905553
RNU7-29P	-3.280905553	-3.280905553	-3.280905553	-3.280905553	-3.280905553	-3.280905553	-3.280905553	-3.280905553	-3.280905553	-3.280905553	-3.280905553	-3.280905553	-3.280905553	-3.280905553	-3.280905553	-3.280905553	-3.280905553	-3.280905553
AL627313.1	-3.280905553	-3.280905553	-3.280905553	-3.280905553	-3.280905553	-3.280905553	-3.280905553	-3.280905553	-3.280905553	-3.280905553	-3.280905553	-3.280905553	-3.280905553	-3.280905553	-3.280905553	-3.280905553	-3.280905553	-3.280905553
RF01210	-3.280905553	-3.280905553	-3.280905553	-3.280905553	-3.280905553	-3.280905553	-3.280905553	-3.280905553	-3.280905553	-3.280905553	-3.280905553	-3.280905553	-3.280905553	-3.280905553	-3.280905553	-3.280905553	-3.280905553	-3.280905553
AL627082.1	-3.280905553	-3.280905553	-3.280905553	-3.280905553	-3.280905553	-3.280905553	-3.280905553	-3.280905553	-3.280905553	-3.280905553	-3.280905553	-3.280905553	-3.280905553	-3.280905553	-3.280905553	-3.280905553	-3.280905553	-3.280905553
AL512408.1	0.102845721	-3.280905553	-1.186709201	-0.621314206	-0.758664336	0.013934169	0.005972926	-0.739277887	-3.280905553	-0.287102142	-0.804752637	-0.80761829	-0.200221409	-0.635799753	-1.849427215	-0.735441711	-0.908811667	-1.394139643
ARID1A	6.856677902	5.661969631	7.172513901	6.81502319	6.741597821	7.017272965	6.990741249	7.076246348	7.055004078	6.717174038	7.423125755	7.483654889	7.143434936	7.36145061	6.793091612	7.040504393	6.759366373	6.788980652
PIGV	4.127381054	2.476501264	4.095255126	4.551505974	4.618934803	4.092249159	4.441830724	4.167073534	3.539846786	4.607262106	3.335146687	3.486920784	4.303906473	4.165588269	4.366009358	4.058695594	4.27647907	4.890734868
RN7SL165P	-0.604400865	-1.411145063	-0.85871474	-2.365252024	-1.001404538	-1.940133812	-1.685624236	-1.628619395	-1.299582411	-1.548895099	-2.409188389	-2.078720442	-1.701061791	-2.334229835	-1.849427215	-1.417408617	-2.147732954	-3.280905553
ZDHHC18	5.737004851	1.356731997	6.005554224	5.456938182	5.7503622	5.797430596	5.447608573	5.673597337	5.781646966	6.055577259	5.998252478	6.366582085	5.609271122	6.110400848	6.293134399	5.970016406	5.811295657	6.038968711
SFN	10.17208567	7.71519992	11.99057236	10.79206086	9.686381827	10.50590254	9.86559651	10.86413668	10.48560779	13.68188339	11.51125206	11.65445959	10.7201012	10.88128404	12.21624953	11.06891939	10.69659557	12.5225598
AL034380.1	-3.280905553	-3.280905553	-3.280905553	-3.280905553	-3.280905553	-3.280905553	-3.280905553	-3.280905553	-3.280905553	-3.280905553	-3.280905553	-3.280905553	-3.280905553	-3.280905553	-3.280905553	-3.280905553	-3.280905553	-3.280905553
GPN2	5.198637842	3.838506535	5.294241579	5.162182064	5.011690544	4.919556396	5.060926737	5.191511351	4.677230922	5.10263052	5.054385426	5.06158541	4.717064043	4.871294676	5.220971055	4.983774493	5.135753887	5.050317348
GPATCH3	3.992442151	3.463104273	4.370202192	3.90822939	3.628526205	4.151061543	3.867149532	3.631860777	4.095166235	4.246027343	4.172499334	4.115597937	4.326158669	4.188418817	4.560044677	4.097347698	4.519822484	4.308271904
NUDC	6.199341479	4.641407856	6.837607411	6.349500113	6.273404832	6.468219011	6.629851809	6.114552759	6.723449166	6.726967659	6.138607642	6.698993543	7.093498876	7.133710969	6.873711406	6.897250611	7.295924288	7.097541195
NR0B2	-2.272851055	-3.280905553	-3.280905553	-3.280905553	-3.280905553	-2.460065816	-1.395183194	-3.280905553	-3.280905553	-3.280905553	-2.409188389	-3.280905553	-3.280905553	-2.119618647	-2.394460913	-3.280905553	-2.147732954	-3.280905553
KDF1	4.083788869	-1.411145063	4.155504586	4.069728571	4.037883005	4.256006503	3.839468959	3.884306432	3.903761298	4.561289952	3.146341168	3.165073249	4.028870435	3.777766193	4.643047125	3.816100899	3.47940192	4.628700797
RPL12P13	-0.392552236	-1.411145063	-0.719011574	-0.523508411	-0.109899548	0.223315303	1.338775475	0.202038093	-0.494915459	-0.670160811	0.059405359	-0.80761829	0.756270552	0.391225582	0.088527822	0.633090559	-0.908811667	-1.394139643
AL356390.1	-0.044161495	-3.280905553	-1.383703068	-1.096405094	-0.835127921	-0.700321023	-0.604918468	-0.021896178	-3.280905553	-3.280905553	-0.60419647	-1.887984392	-0.965122128	-1.767489264	-2.394460913	-2.067127097	-3.280905553	-3.280905553
OSTCP2	-2.272851055	2.1612253	-2.65331701	-1.409349591	-2.362795316	-1.940133812	-1.685624236	-1.032735508	-1.299582411	-2.730614757	-3.280905553	-3.280905553	-1.116954182	-1.248303523	-1.454776321	-2.370457825	-1.8005844	-3.280905553
TRNP1	2.970163111	2.674652234	3.700324848	3.794305466	3.426379137	3.869083669	2.387682004	2.292501337	2.694531136	3.168240368	2.888042954	3.278862592	3.170928689	3.577086198	3.12870373	3.075341165	3.337664282	3.630652372
TENT5B	6.060064399	3.09927477	6.702000569	7.119877075	5.593296248	6.607729705	5.43147562	6.369555478	5.237237159	7.840738349	6.291885538	5.993455688	5.812085886	5.835393335	7.349692704	5.929888321	5.485290813	8.078229085
SLC9A1	4.834886611	3.463104273	4.903620611	4.587522842	4.797319502	4.253026401	5.330695171	4.743352788	4.043020436	4.797730342	4.72241888	5.121052848	5.040108406	5.677595626	5.283753029	5.59242316	5.901476653	5.366503801
AL590640.2	-3.280905553	-3.280905553	-3.280905553	-2.751622607	-2.609075689	-3.280905553	-3.280905553	-1.898246539	-3.280905553	-3.280905553	-3.280905553	-3.280905553	-3.280905553	-2.89228384	-3.280905553	-3.280905553	-2.605809762	-3.280905553
CHCHD3P3	0.608538215	-1.411145063	0.078709358	0.764573215	-0.063164192	-1.008234542	0.82110367	0.566661411	-1.299582411	0.748067312	-1.170088568	0.386749424	0.23564135	1.35159199	2.072590502	1.540217403	1.549366413	-0.327615623
NPM1P39	2.995477888	3.463104273	2.661440635	4.030010434	2.956219969	2.175910336	2.814691408	2.517520722	3.294310192	3.916955728	2.099759445	2.16547598	2.355419802	3.917933084	3.884677691	3.659596923	3.817634388	1.626180754
SNRPEP7	-3.280905553	-3.280905553	-2.65331701	-3.280905553	-3.280905553	-3.280905553	-3.280905553	-3.280905553	-3.280905553	-3.280905553	-3.280905553	-3.280905553	-3.280905553	-2.89228384	-3.280905553	-3.280905553	-3.280905553	-3.280905553
AL590640.1	-3.280905553	-3.280905553	-3.280905553	-2.751622607	-3.280905553	-3.280905553	-3.280905553	-3.280905553	-3.280905553	-3.280905553	-3.280905553	-3.280905553	-3.280905553	-3.280905553	-3.280905553	-3.280905553	-3.280905553	-3.280905553
WDTC1	6.322602968	4.560223703	5.60796855	5.919393567	6.25680795	5.869250596	5.916913028	5.704429733	5.828608963	5.822115057	5.896472269	5.911620705	6.1303275	6.446572904	7.038953133	6.766646112	6.95122682	6.753231854
RF00019	-1.685213683	-3.280905553	-1.611914342	-2.365252024	-2.609075689	-2.460065816	-2.537739817	-3.280905553	-3.280905553	-3.280905553	-2.780185289	-1.568733186	-3.280905553	-3.280905553	-3.280905553	-3.280905553	-3.280905553	-3.280905553
FO393419.3	-0.604400865	-1.411145063	-1.013410847	-0.345789907	-1.189372352	-0.795838621	-2.049663921	-1.032735508	-0.494915459	-3.280905553	-0.198789544	-1.307486136	-0.82775856	-1.36164977	-2.394460913	-1.417408617	-0.751428823	-3.280905553
TMEM222	5.465308168	3.231012252	5.697981899	5.354538609	5.350608288	5.316337577	6.08987276	5.249110232	5.348836343	5.880611348	5.538005338	5.798218596	5.962904564	5.941491207	6.186488326	6.028190327	6.369365809	6.428861416
RNU6-48P	-2.537492767	-3.280905553	-2.65331701	-2.751622607	-2.906231989	-2.460065816	-3.280905553	-2.661888551	-3.280905553	-3.280905553	-1.170088568	-2.874673946	-3.280905553	-1.932837161	-3.280905553	-2.755022734	-3.280905553	-3.280905553
ACTG1P20	0.148697774	-3.280905553	-1.611914342	-0.114541875	0.370467663	-0.610736638	-0.097238466	-0.878558024	-1.299582411	0.788534404	-0.271265228	0.10195156	-0.200221409	3.098157401	2.825300035	1.931071417	2.460826897	-0.327615623
SYTL1	7.453967494	3.86579149	7.413147986	7.120822715	7.365868128	7.470270349	7.370857988	7.208496748	7.213791251	7.102399692	7.858968031	7.415449562	7.776155874	7.735863042	8.420818704	7.389036065	6.949078008	8.082298246
MAP3K6	6.281388763	3.5665016	6.922745448	6.010990178	6.412181785	6.087381669	6.340004916	6.684567193	6.384166298	6.387388157	6.519723856	5.980517143	6.94982063	6.128222435	6.818981786	6.290845625	6.278730834	6.336486453
FCN3	-0.151208525	-1.411145063	-0.366386015	-0.045021916	0.300711758	-0.23107935	-1.685624236	-0.612268164	-3.280905553	-0.670160811	-0.60419647	-0.64781943	0.171541455	0.985085186	-0.674063307	-0.848442178	-2.147732954	-0.207146009
CD164L2	3.901629083	-1.411145063	4.587649325	4.034031816	3.446706442	3.41005512	4.455571478	4.810080073	3.50171752	4.179112649	5.225461106	2.938256442	3.250651175	3.191523067	3.901632977	3.067575272	3.430951149	4.887356052
FO393419.1	-3.280905553	-3.280905553	-3.280905553	-3.280905553	-3.280905553	-3.280905553	-3.280905553	-3.280905553	-3.280905553	-3.280905553	-3.280905553	-3.280905553	-3.280905553	-3.280905553	-3.280905553	-3.280905553	-3.280905553	-3.280905553
GPR3	-1.394735614	0.257493058	-0.719011574	-0.962182253	-1.092329332	-1.257389203	-2.049663921	-1.628619395	-3.280905553	-1.193216707	-0.916557853	0.009066565	-1.47903569	0.080057493	-0.674063307	-1.105056861	-0.751428823	-0.327615623
WASF2	8.257571357	6.913520236	9.168512403	8.711522579	8.327417788	8.382214541	8.320598009	8.151216238	8.623772586	8.463082292	8.689956779	8.500004073	8.801358243	8.569342551	8.314049901	8.275375048	8.910204979	8.888573705
FO393419.2	0.734159931	-3.280905553	1.482456067	0.464324008	-0.313633348	0.489517451	1.031444028	0.942697415	1.502391553	-0.054573517	1.932364776	1.309492993	-0.039852104	-0.375557676	-0.485906775	-0.971051462	-1.085489691	-0.459068971
BX293535.1	-1.268840606	-3.280905553	-0.85871474	-2.751622607	-0.835127921	-1.558744888	-0.765669127	-1.032735508	-1.299582411	-3.280905553	-2.409188389	-0.253249963	-1.286665413	-0.104950706	-2.394460913	-1.603252164	-2.147732954	0.278856919
AHDC1	5.909224509	5.014894798	5.785643183	5.453939614	5.69366001	5.209708896	6.165672202	5.54151651	6.009326931	4.777767225	6.339814618	5.628084823	5.901247265	5.878149206	5.868523244	6.218172962	6.206211036	5.324646691
FGR	1.863985236	-0.623394042	2.569042742	2.54804775	3.086294123	3.699941624	3.242170875	2.558600069	2.694531136	4.525823207	3.737296104	6.213022973	4.394441591	5.312265437	2.842963374	4.358299687	3.526278274	3.76927053
AL031729.1	3.843567415	2.611578206	4.252061049	4.494277761	3.478645903	3.784928191	3.887566908	2.783177317	4.660022826	4.452161712	3.935466299	3.853718642	5.0356141	5.160164146	4.264805271	4.21098319	4.428173243	4.164936228
LINC02574	-2.861835184	-3.280905553	-3.280905553	-3.280905553	-3.280905553	-2.812878118	-3.280905553	-3.280905553	-3.280905553	-1.360122544	-2.409188389	-2.874673946	-3.280905553	-2.89228384	-3.280905553	-3.280905553	-3.280905553	-3.280905553
IFI6	4.430889942	5.27105405	6.101742333	7.611337744	5.251255387	9.959472519	5.187085712	5.955757078	5.153640983	8.960670871	8.964270276	8.544640297	6.42823813	6.53582231	6.027585117	8.61957897	6.202607827	8.379676304
AL445490.1	-2.537492767	3.631533011	-1.186709201	0.415835692	-1.405551917	1.958982224	-1.685624236	-0.612268164	-3.280905553	1.397852831	3.310527782	1.684668039	-1.963583505	-0.635799753	-2.394460913	0.865826718	-1.8005844	0.193880748
RNU6-949P	-3.280905553	-3.280905553	-3.280905553	-3.280905553	-3.280905553	-3.280905553	-3.280905553	-3.280905553	-3.280905553	-3.280905553	-3.280905553	-3.280905553	-3.280905553	-3.280905553	-3.280905553	-3.280905553	-3.280905553	-3.280905553
CHMP1AP1	-3.280905553	-3.280905553	-3.280905553	-3.280905553	-3.280905553	-3.280905553	-3.280905553	-3.280905553	-3.280905553	-3.280905553	-3.280905553	-3.280905553	-3.280905553	-3.280905553	-3.280905553	-3.280905553	-3.280905553	-3.280905553
RNU6-424P	-3.280905553	-3.280905553	-3.280905553	-3.280905553	-3.280905553	-3.280905553	-3.280905553	-3.280905553	-3.280905553	-3.280905553	-3.280905553	-3.280905553	-3.280905553	-3.280905553	-3.280905553	-3.280905553	-3.280905553	-3.280905553
FAM76A	4.234916349	2.674652234	4.53976428	4.700628902	4.214233333	4.867896884	4.437221236	4.973416911	4.898794326	4.235088208	4.527909638	4.637885149	4.486231756	4.110868518	3.603067619	3.518614473	4.167338892	4.620583949
AL020997.1	-1.394735614	-3.280905553	-0.474625945	-0.72623597	-1.189372352	-0.371192373	-0.946603705	0.334086415	-3.280905553	-0.287102142	-0.347575298	-0.437087446	-2.698500152	-1.045268759	-0.890492642	-0.971051462	-1.8005844	-3.280905553
RPEP3	-1.685213683	2.674652234	-3.280905553	-1.809537631	-1.405551917	-2.812878118	-0.765669127	-1.401536253	-3.280905553	-2.33323067	-3.280905553	-2.558055302	-2.698500152	-1.484666284	-3.280905553	-2.755022734	-3.280905553	-3.280905553
STX12	5.638002883	5.924515358	5.54871787	5.801673287	5.564752116	5.557651032	5.814001503	6.19491753	5.757579984	6.70070213	5.288273205	5.469350173	4.700124535	5.199406876	5.881401117	5.248776581	5.422658383	5.505224065
AL020997.2	-1.855806938	2.246734814	-0.719011574	-2.751622607	-2.152490314	-1.400212768	-2.049663921	-2.661888551	-3.280905553	-2.33323067	0.117329197	-2.298571417	-3.280905553	-2.89228384	-1.849427215	-2.755022734	-3.280905553	0.278856919
AL020997.3	-1.855806938	-3.280905553	-2.65331701	-1.809537631	-1.001404538	-2.460065816	-1.395183194	-0.19317165	-3.280905553	-1.548895099	-2.780185289	-3.280905553	-3.280905553	-2.89228384	-2.394460913	-2.755022734	-3.280905553	-0.207146009
RNU6-1245P	-2.861835184	-3.280905553	-2.65331701	-3.280905553	-3.280905553	-2.812878118	-3.280905553	-3.280905553	-3.280905553	-3.280905553	-3.280905553	-2.874673946	-3.280905553	-3.280905553	-3.280905553	-3.280905553	-3.280905553	-3.280905553
PPP1R8	4.383736288	1.869302633	4.84853187	5.200256982	4.811496546	4.912018881	4.041269263	5.154028986	4.82351077	5.309708929	4.032743347	4.639822759	4.59102548	5.060558327	5.033709121	4.843022767	5.009461514	4.391721256
SCARNA1	-3.280905553	-3.280905553	-3.280905553	-2.751622607	-3.280905553	-3.280905553	-3.280905553	-3.280905553	-3.280905553	-3.280905553	-3.280905553	-3.280905553	-3.280905553	-3.280905553	-3.280905553	-3.280905553	-3.280905553	-3.280905553
THEMIS2	2.092321039	2.848845116	2.162318887	2.502337042	3.224564396	4.023960849	1.969353524	2.699944419	2.218246957	3.716567152	4.206255224	5.997239163	4.125082633	4.982879267	2.573518842	4.635442455	3.55670383	3.53888013
RPA2	4.419245226	3.498399867	4.890044375	5.305476874	5.278728008	5.474379469	4.356518932	5.025625152	4.71104333	5.616910729	4.255452827	4.967519249	5.141884398	5.255738947	5.037549363	5.21578035	5.279501642	5.351868974
SMPDL3B	0.734159931	3.312595892	4.23E-06	0.911703409	0.300711758	0.06919651	1.488863322	-0.387554908	-0.494915459	0.6193744	-0.063923736	0.310949933	0.618813712	-0.104950706	1.298793523	0.500938474	-0.055346955	1.216350672
AL512288.1	-3.280905553	-3.280905553	-3.280905553	-2.751622607	-3.280905553	-2.812878118	-3.280905553	-3.280905553	-3.280905553	-3.280905553	-3.280905553	-3.280905553	-3.280905553	-2.89228384	-1.849427215	-2.755022734	-3.280905553	-3.280905553
XKR8	3.44925209	2.545620035	3.199469869	3.459584894	3.642692187	3.415396276	3.155027768	2.957119706	3.338245755	3.607695865	3.06772414	3.087690946	3.881388022	3.709254935	3.495497141	3.585398852	3.58650096	4.510686071
EYA3	5.436715614	3.994974063	5.306557732	4.952974481	5.00759148	4.822382817	5.562118646	5.371349493	4.807970893	5.159665088	4.986071334	5.071668437	4.449537862	5.334042643	5.468625664	4.898794776	4.634801904	4.684274931
AL512288.2	1.193864017	-1.411145063	1.839644848	0.556669521	1.239165594	1.958982224	1.338775475	1.793151564	1.339000637	1.10923766	1.899726955	2.143793111	1.439620708	0.786582382	-0.319482546	-0.197378274	0.033869528	-3.280905553
RN7SL559P	2.279136876	-3.280905553	3.060940044	1.99234904	1.585601139	2.783315807	2.785975546	1.860405251	3.683020741	2.074419171	3.791673744	3.023838	2.733895865	1.438806505	-0.170286199	1.156806594	1.047822444	1.944975352
SPCS2P4	4.038838361	0.257493058	4.36235792	4.817223466	4.317184182	4.311489316	4.385520357	4.632289708	3.716699294	5.538998215	3.591646696	4.112810523	3.772163161	4.045679689	4.390238742	4.526358452	5.025866023	4.583482182
AL137792.2	-3.280905553	1.63566229	-3.280905553	-3.280905553	-3.280905553	-3.280905553	-3.280905553	-3.280905553	-3.280905553	-3.280905553	-3.280905553	-3.280905553	-3.280905553	-3.280905553	-3.280905553	-3.280905553	-3.280905553	-3.280905553
AL137792.1	-3.280905553	2.545620035	-2.217429659	-1.096405094	-2.906231989	-2.812878118	-3.280905553	-2.661888551	-3.280905553	-1.043633503	-2.780185289	-3.280905553	-1.47903569	-1.143217374	-0.035083172	-0.274243108	-2.605809762	-3.280905553
RNU6-176P	-3.280905553	-3.280905553	-1.611914342	-3.280905553	-3.280905553	-1.558744888	-3.280905553	-3.280905553	-3.280905553	-1.766140274	-2.409188389	-1.192696954	-3.280905553	-3.280905553	-3.280905553	-3.280905553	-3.280905553	-3.280905553
PTAFR	5.19317808	3.004253446	7.156727081	5.714155622	5.269628472	6.183645044	4.84823181	5.925979468	5.797471428	6.677320864	6.332191015	7.059696187	5.926955473	6.357044778	6.598851998	5.896304863	5.084468697	6.401883022
DNAJC8	6.402842015	6.248548203	7.169707466	7.188232162	6.485733364	7.029950856	6.653889203	6.778842395	6.880273698	7.288058483	6.658483201	6.923569717	6.748277293	6.670299898	6.240796567	6.290845625	6.66039562	6.54062572
ATP5IF1	6.195933215	4.420006313	6.310808075	6.580137507	6.24118214	6.594252552	6.066184696	6.149704398	6.19998403	6.94571591	5.910874545	6.489865004	6.500136556	6.453919594	6.354456075	6.138867886	6.182017893	6.811439243
AL353622.1	2.369043061	0.257493058	0.742301125	1.5053093	2.460255857	2.016347991	1.917343909	2.006116541	0.396512709	0.321401662	2.169868156	3.238515414	2.439475345	2.470325184	0.817015427	1.471256834	0.599208274	1.216350672
AL353622.2	-1.855806938	-3.280905553	-3.280905553	-2.060801544	-1.968977728	-1.940133812	-0.946603705	-3.280905553	-3.280905553	-3.280905553	-1.869653345	-2.078720442	-1.963583505	-2.334229835	-2.394460913	-2.370457825	-3.280905553	-3.280905553
SESN2	4.074910112	2.1612253	3.961454889	3.794305466	3.498254852	3.833616384	4.152307766	4.008100999	3.64853716	4.94820769	4.346059001	4.765825564	4.55379343	6.00145266	4.950608579	4.200369202	3.58650096	4.528147963
MED18	4.501062011	-0.116737631	5.444834977	5.210953482	4.263192562	4.836387549	4.500451201	4.414628456	5.260258308	5.6392104	5.6865035	5.095866345	5.112311745	4.888437634	5.014353067	4.380409242	4.546598203	5.834854408
PHACTR4	6.917953129	6.072375557	7.053941574	6.992894558	6.847443983	6.8503422	6.522974208	6.931941198	6.735820885	6.658339129	7.179793753	6.582434693	6.549834004	6.941403564	6.785118877	6.195192218	6.367221614	7.118587103
RF00019	-2.537492767	-3.280905553	-3.280905553	-3.280905553	-2.609075689	-2.176803233	-2.537739817	-3.280905553	-3.280905553	-3.280905553	-3.280905553	-3.280905553	-3.280905553	-3.280905553	-3.280905553	-2.755022734	-3.280905553	-3.280905553
CR391992.1	1.592588747	-3.280905553	2.266863649	1.359104028	1.081707842	1.685992649	1.524066472	1.815919592	2.218246957	0.706432293	2.879699317	1.591633558	-0.586965805	-0.375557676	-1.454776321	-1.252795954	-1.8005844	-1.684667
RNU6ATAC27P	0.821681544	-3.280905553	1.04637325	1.076738997	1.039503588	1.456539721	1.214983522	1.061778702	1.339000637	-0.287102142	2.520496587	0.881902814	0.921279327	-0.635799753	-0.890492642	-1.105056861	-0.48036222	1.593377809
RCC1	4.258633857	2.674652234	4.982499761	4.803154143	4.656070852	4.669845633	4.667189114	5.145066257	4.570761915	5.407139856	4.098931921	4.643690188	4.868783436	5.793815048	5.280515951	4.782637871	4.634801904	5.02286465
SNHG3	5.731365523	2.476501264	6.864930207	5.600792197	5.255870641	5.39279078	5.503796786	6.492128244	5.724853119	6.53294183	6.179967943	6.052831948	5.197260314	5.555096223	5.667593677	5.2349753	5.277219532	5.913366199
SNORA73A	-3.280905553	-3.280905553	-3.280905553	-3.280905553	-3.280905553	-3.280905553	-3.280905553	-3.280905553	-3.280905553	-3.280905553	-3.280905553	-3.280905553	-3.280905553	-3.280905553	-3.280905553	-3.280905553	-3.280905553	-3.280905553
SNORA73B	1.507163653	-3.280905553	1.566790801	0.415835692	-0.158199703	-1.127439891	0.35778938	1.099384045	1.782340904	1.317164322	1.797134763	0.230945998	3.694463998	0.244014623	2.042330506	-0.274243108	0.272534843	1.626180754
PRDX3P2	0.358353724	-3.280905553	0.789864307	0.021301489	0.730219158	1.079744115	1.591996085	1.487574699	0.396512709	1.593263396	2.055998325	1.982139034	0.799325543	1.096571886	-1.454776321	-0.355434806	-0.48036222	0.507336617
AL513497.1	0.318789347	2.735083815	1.539223382	0.203731342	-0.109899548	0.489517451	0.433802188	1.206653778	1.339000637	0.321401662	1.017121464	0.349347437	-0.117809581	0.355806997	-0.170286199	-1.252795954	-0.252259771	0.576106532
TRNAU1AP	4.94130502	4.401480681	5.126076761	5.03953046	5.207849458	5.359926442	5.167738344	5.344196324	5.116276007	5.364275565	5.195522047	5.55808952	5.587942853	5.587902941	4.777716342	4.907521567	4.802873516	5.312101057
SNHG12	4.867815728	0.80046084	6.092288473	4.881124874	4.820871099	5.125854531	5.203465134	4.906045462	4.927841158	4.747294849	5.416374618	5.758643841	5.077755076	5.585038053	4.378174914	4.773119396	4.572886019	4.860036805
SNORD99	0.193137324	-1.411145063	2.425850375	0.87630351	0.437005778	1.668205416	1.031444028	0.131186383	0.943389687	-0.127996236	1.524891753	1.289884154	1.104093814	1.030718802	-0.170286199	0.714912555	0.033869528	-0.207146009
SNORA61	-3.280905553	-3.280905553	-3.280905553	-3.280905553	-3.280905553	-3.280905553	-3.280905553	-3.280905553	-3.280905553	-3.280905553	-3.280905553	-3.280905553	-3.280905553	-3.280905553	-3.280905553	-3.280905553	-3.280905553	-3.280905553
SNORA44	-3.280905553	-3.280905553	-3.280905553	-3.280905553	-3.280905553	-3.280905553	-3.280905553	-3.280905553	-3.280905553	-3.280905553	-3.280905553	-3.280905553	-3.280905553	-3.280905553	-3.280905553	-3.280905553	-3.280905553	-3.280905553
SNORA16A	-3.280905553	-3.280905553	-3.280905553	-3.280905553	-3.280905553	-3.280905553	-3.280905553	-3.280905553	-3.280905553	-3.280905553	-3.280905553	-3.280905553	-3.280905553	-3.280905553	-3.280905553	-3.280905553	-3.280905553	-3.280905553
SNORA16A	-3.280905553	-3.280905553	-3.280905553	-3.280905553	-3.280905553	-3.280905553	-3.280905553	-3.280905553	-3.280905553	-3.280905553	-3.280905553	-3.280905553	-3.280905553	-3.280905553	-3.280905553	-3.280905553	-3.280905553	-3.280905553
TAF12	3.811855983	4.526426163	4.678899868	4.883355537	4.274608657	4.413770684	3.914348225	4.349797246	4.264125945	5.084461675	3.943494447	4.137705469	3.891371742	4.325182049	4.516681168	4.070400345	4.000292133	4.066788281
RAB42	1.278794429	-3.280905553	1.122653617	1.481947674	0.857137624	2.330919452	0.876632918	1.273977427	2.01669515	0.82789731	1.995505512	4.002688465	1.642399465	1.923097585	-1.454776321	2.252062151	1.549366413	2.020947473
LINC01715	-0.044161495	-3.280905553	-0.265703228	-0.345789907	-0.208173085	-0.299435576	-0.328861365	-1.401536253	0.018581122	-0.205356949	-0.916557853	-1.086371755	-0.702344319	-1.045268759	-1.454776321	-0.630652826	-1.286863933	-3.280905553
AL360012.1	-3.280905553	-3.280905553	-3.280905553	-3.280905553	-3.280905553	-3.280905553	-3.280905553	-3.280905553	-3.280905553	-3.280905553	-3.280905553	-3.280905553	-3.280905553	-3.280905553	-3.280905553	-3.280905553	-3.280905553	-3.280905553
RNU11	-3.280905553	-3.280905553	-3.280905553	-3.280905553	-3.280905553	-3.280905553	-3.280905553	-3.280905553	-3.280905553	-3.280905553	-3.280905553	-3.280905553	-3.280905553	-3.280905553	-3.280905553	-3.280905553	-3.280905553	-3.280905553
GMEB1	4.639977527	3.426923468	5.397642849	4.929419971	4.700762674	4.971244333	4.694485337	5.061792897	5.141293205	5.254803439	5.366490527	5.331091896	4.300164175	4.537653067	4.46628666	4.329365971	4.460715771	4.774830822
RF00422	-2.537492767	-3.280905553	-3.280905553	-3.280905553	-2.906231989	-3.280905553	-3.280905553	-2.230120576	-1.299582411	-2.33323067	-1.660507331	-2.078720442	-3.280905553	-3.280905553	-2.394460913	-2.755022734	-3.280905553	-3.280905553
YTHDF2	5.448220725	5.837610623	6.062339436	6.034263936	5.436460213	5.62258926	5.198025963	6.336475097	5.491855945	6.830525388	5.3256101	5.754178878	5.205286335	5.550208162	5.900504925	5.59242316	5.339792403	6.011297118
OPRD1	-1.153055354	3.09927477	-3.280905553	-2.751622607	-1.293416759	-2.460065816	-0.946603705	-1.205383115	-3.280905553	-3.280905553	-0.916557853	-2.298571417	-2.284742904	-2.89228384	-0.890492642	-2.370457825	-2.147732954	-2.537163757
AL009181.1	-3.280905553	-3.280905553	-3.280905553	-3.280905553	-2.152490314	-3.280905553	-3.280905553	-3.280905553	-3.280905553	-3.280905553	-2.780185289	-2.298571417	-3.280905553	-3.280905553	-3.280905553	-3.280905553	-3.280905553	-3.280905553
RF00019	-2.537492767	-3.280905553	-3.280905553	-3.280905553	-3.280905553	-3.280905553	-3.280905553	-3.280905553	-3.280905553	-3.280905553	-3.280905553	-3.280905553	-3.280905553	-3.280905553	-3.280905553	-3.280905553	-3.280905553	-3.280905553
EPB41	6.265218267	5.9502352	5.922635386	5.693964613	5.894956737	5.586347825	6.571104724	5.963425117	6.056119881	5.945801684	6.365437614	5.786022377	5.217242263	5.703362931	6.449759539	5.903956848	5.52044804	5.669631981
AL138785.1	2.576182315	-1.411145063	2.232850256	3.132049088	1.888716702	1.613488795	3.3143289	0.334086415	3.294310192	2.647586233	1.189039598	-0.437087446	2.700215539	3.577086198	3.76932724	3.399940854	4.1424793	2.53441592
RF00019	-3.280905553	2.611578206	-2.65331701	-3.280905553	-3.280905553	-3.280905553	-3.280905553	-3.280905553	-3.280905553	-3.280905553	-2.409188389	-3.280905553	-3.280905553	-3.280905553	-3.280905553	-3.280905553	-3.280905553	-3.280905553
RF00017	-1.045876173	-3.280905553	-1.186709201	-1.809537631	-0.686050193	-0.700321023	-1.153528539	-1.205383115	-1.299582411	-1.766140274	0.278331027	-0.894685951	-1.116954182	-3.280905553	-3.280905553	-3.280905553	-2.605809762	-3.280905553
TMEM200B	1.891215239	-0.623394042	0.693116251	1.434057959	2.619143423	0.489517451	2.633140812	1.570247563	2.309361352	0.14562725	1.459213924	1.249848338	2.518902024	1.886334276	1.736960592	3.083065479	4.460715771	1.970746479
AL357500.1	-0.207865881	1.010626773	-1.013410847	-1.809537631	-1.293416759	-0.610736638	-0.604918468	-1.205383115	-3.280905553	-1.360122544	-0.700992318	-1.432204309	-3.280905553	-3.280905553	-2.394460913	-2.755022734	-3.280905553	-3.280905553
SRSF4	7.117050152	7.023612618	7.170830695	6.860456989	7.063577565	7.008905943	7.034122566	7.440012183	6.752153188	6.838377126	7.16098173	7.2355963	6.627296867	7.160579777	6.861847766	6.810344694	6.704373749	6.187849629
RF02271	-3.280905553	-3.280905553	-3.280905553	-3.280905553	-3.280905553	-3.280905553	-3.280905553	-3.280905553	-3.280905553	-3.280905553	-3.280905553	-3.280905553	-3.280905553	-3.280905553	-3.280905553	-3.280905553	-3.280905553	-3.280905553
MECR	4.447036236	3.004253446	4.716306963	4.294214705	4.720931807	4.219832445	6.349848637	4.167073534	4.694236181	4.501684867	4.155320513	3.79928047	4.560065881	4.627643147	4.998679043	4.537645576	5.284055063	4.726486405
AL590729.1	-1.394735614	2.848845116	-1.611914342	-1.809537631	-1.405551917	-2.812878118	-2.537739817	-2.230120576	-3.280905553	-1.766140274	-1.660507331	-1.086371755	-1.701061791	-2.334229835	-3.280905553	-2.370457825	-1.520978011	-3.280905553
PTPRU	3.700815203	4.090588654	3.172807657	4.065805603	4.477910974	3.298856626	3.373430095	2.662748719	3.813260017	2.997503714	2.325411562	2.867260762	4.36608378	3.881036235	3.495497141	4.089699678	5.630024168	4.624648081
LINC01756	-3.280905553	2.246734814	-3.280905553	-3.280905553	-2.609075689	-3.280905553	-3.280905553	-3.280905553	-3.280905553	-3.280905553	-2.114344764	-3.280905553	-2.284742904	-3.280905553	-3.280905553	-3.280905553	-3.280905553	-3.280905553
AL671862.1	-3.280905553	-3.280905553	-3.280905553	-3.280905553	-3.280905553	-3.280905553	-3.280905553	-3.280905553	-3.280905553	-3.280905553	-3.280905553	-3.280905553	-3.280905553	-3.280905553	-3.280905553	-3.280905553	-3.280905553	-3.280905553
AC092265.1	-3.280905553	-3.280905553	-3.280905553	-3.280905553	-3.280905553	-3.280905553	-3.280905553	-3.280905553	-3.280905553	-3.280905553	-3.280905553	-3.280905553	-3.280905553	-3.280905553	-3.280905553	-3.280905553	-3.280905553	-3.280905553
AL645944.2	-3.280905553	3.09927477	-3.280905553	-3.280905553	-3.280905553	-3.280905553	-3.280905553	-3.280905553	-3.280905553	-3.280905553	-3.280905553	-2.298571417	-3.280905553	-3.280905553	-3.280905553	-3.280905553	-3.280905553	-3.280905553
AL645944.1	-3.280905553	-3.280905553	-3.280905553	-3.280905553	-3.280905553	-3.280905553	-3.280905553	-3.280905553	-3.280905553	-3.280905553	-3.280905553	-3.280905553	-3.280905553	-3.280905553	-3.280905553	-3.280905553	-3.280905553	-3.280905553
LINC01648	-2.537492767	2.070326474	-3.280905553	-3.280905553	-3.280905553	-2.812878118	-3.280905553	-3.280905553	-3.280905553	-3.280905553	-3.280905553	-3.280905553	-3.280905553	-3.280905553	-2.394460913	-3.280905553	-3.280905553	-3.280905553
AL137076.1	-3.280905553	-3.280905553	-3.280905553	-3.280905553	-3.280905553	-3.280905553	-3.280905553	-3.280905553	-3.280905553	-3.280905553	-3.280905553	-3.280905553	-3.280905553	-3.280905553	-3.280905553	-3.280905553	-3.280905553	-3.280905553
AL021921.1	-3.280905553	-3.280905553	-3.280905553	-3.280905553	-3.280905553	-3.280905553	-3.280905553	-3.280905553	-3.280905553	-3.280905553	-3.280905553	-3.280905553	-3.280905553	-3.280905553	-3.280905553	-3.280905553	-3.280905553	-3.280905553
AL161638.2	-3.280905553	-3.280905553	-3.280905553	-3.280905553	-3.280905553	-3.280905553	-3.280905553	-3.280905553	-3.280905553	-3.280905553	-3.280905553	-3.280905553	-3.280905553	-3.280905553	-3.280905553	-3.280905553	-3.280905553	-3.280905553
AL161638.1	-2.861835184	-3.280905553	-3.280905553	-3.280905553	-3.280905553	-3.280905553	-3.280905553	-3.280905553	-3.280905553	-3.280905553	-3.280905553	-3.280905553	-3.280905553	-3.280905553	-3.280905553	-3.280905553	-3.280905553	-3.280905553
MATN1	-1.045876173	-0.623394042	-2.217429659	-1.59561189	-1.968977728	-1.736872946	-0.946603705	-1.898246539	-3.280905553	-1.766140274	-1.037761113	-1.719545938	-0.965122128	-1.932837161	-1.849427215	-1.603252164	-1.085489691	-3.280905553
MATN1-AS1	1.592588747	-3.280905553	2.180277622	1.280041498	1.275984113	1.23279774	1.624797933	0.942697415	0.943389687	-1.766140274	1.189039598	1.457449413	1.711650287	1.770065332	1.490296478	1.156806594	1.549366413	1.258807731
LAPTM5	4.60133887	5.745133478	5.310639862	5.750046756	5.7658151	6.974943989	5.269779079	5.85355235	5.974949092	6.347314276	6.758002206	8.637385471	7.106949368	7.723758074	6.18821677	7.915678031	6.435326635	7.038601283
MIR4420	-3.280905553	-3.280905553	-3.280905553	-3.280905553	-2.906231989	-3.280905553	-3.280905553	-3.280905553	-3.280905553	-3.280905553	-3.280905553	-3.280905553	-3.280905553	-3.280905553	-3.280905553	-3.280905553	-3.280905553	-3.280905553
AL137027.1	-2.861835184	-3.280905553	-3.280905553	-3.280905553	-3.280905553	-3.280905553	-3.280905553	-3.280905553	-3.280905553	-3.280905553	-3.280905553	-3.280905553	-3.280905553	-3.280905553	-3.280905553	-2.755022734	-3.280905553	-3.280905553
LINC01778	-2.537492767	-3.280905553	-3.280905553	-1.59561189	-1.659933029	-2.460065816	-3.280905553	-3.280905553	0.396512709	-3.280905553	-3.280905553	-2.874673946	-3.280905553	-2.89228384	-3.280905553	-2.370457825	-1.8005844	-2.537163757
RN7SKP91	-3.280905553	-3.280905553	-3.280905553	-3.280905553	-3.280905553	-3.280905553	-3.280905553	-3.280905553	-3.280905553	-3.280905553	-3.280905553	-3.280905553	-3.280905553	-3.280905553	-3.280905553	-3.280905553	-3.280905553	-3.280905553
AL445235.1	-2.861835184	-1.411145063	-3.280905553	-3.280905553	-3.280905553	-3.280905553	-3.280905553	-3.280905553	-3.280905553	-3.280905553	-3.280905553	-2.558055302	-3.280905553	-3.280905553	-3.280905553	-3.280905553	-3.280905553	-3.280905553
SDC3	4.735096321	4.526426163	4.580905146	5.3609559	5.730603143	5.607501927	5.438411845	4.660867269	5.51117729	3.175887717	4.393715355	6.203884007	5.943843249	6.211696127	4.93833646	6.518674421	6.975358938	6.186475611
RN7SL371P	-3.280905553	-3.280905553	-3.280905553	-3.280905553	-3.280905553	-3.280905553	-3.280905553	-3.280905553	-3.280905553	-3.280905553	-3.280905553	-3.280905553	-3.280905553	-3.280905553	-3.280905553	-3.280905553	-3.280905553	-3.280905553
PUM1	6.208165468	6.772867778	6.875991568	6.538989703	6.280783282	6.647421847	6.17262172	6.803260547	6.710970436	6.814692539	6.625804122	6.589469609	6.264088869	6.176602006	5.809106505	6.095610321	6.075728985	6.694511496
AL356320.2	-2.272851055	2.902529614	-1.186709201	-0.962182253	-0.835127921	-1.940133812	-3.280905553	-2.230120576	-3.280905553	-1.193216707	-0.513488688	-1.719545938	-3.280905553	-2.586440542	-3.280905553	-3.280905553	-1.8005844	-0.327615623
AL356320.1	0.236248803	-3.280905553	0.534621696	-0.962182253	0.619977604	0.06919651	-1.395183194	-0.104993696	-1.299582411	-1.766140274	0.226634717	-1.432204309	-3.280905553	-2.119618647	-0.890492642	-2.755022734	-2.147732954	-3.280905553
SELENOWP1	0.793093585	-3.280905553	1.539223382	1.99234904	1.463229459	1.106407389	0.876632918	-0.021896178	0.943389687	0.975414678	0.512211385	1.249848338	2.89142488	2.462021152	2.369274761	2.265701703	2.378057971	1.300050959
AC114495.1	-3.280905553	-3.280905553	-3.280905553	-3.280905553	-2.906231989	-3.280905553	-3.280905553	-2.661888551	-3.280905553	-3.280905553	-2.780185289	-3.280905553	-3.280905553	-2.89228384	-3.280905553	-3.280905553	-3.280905553	-3.280905553
NKAIN1	1.236954106	2.070326474	1.620393956	2.088290976	-0.427414987	0.606211181	0.574774779	0.766896531	0.695710349	2.090692774	0.889957786	-1.086371755	0.355882005	-0.207186306	2.655771273	1.606031499	0.34405543	2.666437831
SNRNP40	4.514258153	2.403903683	5.422375318	5.169512323	4.923065107	5.21431271	4.610996675	4.93753135	4.660022826	5.822115057	4.431309496	5.289732794	5.536385243	5.625567587	5.274019924	5.248776581	5.374366402	5.69304392
AC114495.2	0.541372112	2.070326474	1.264086488	-0.345789907	0.109965283	0.748430474	-0.460297086	-0.287091944	1.502391553	-0.205356949	1.916138158	0.828537536	0.921279327	0.080057493	-1.454776321	0.135382412	-1.085489691	-0.76448873
ZCCHC17	5.642016039	6.179551445	6.031755481	6.019128052	5.491308033	5.90765792	5.944784646	5.446227274	5.682872091	6.508923296	5.288273205	5.594511016	5.394422843	5.140785551	4.663072474	5.010348969	5.18284213	5.677478251
AL451070.1	-3.280905553	-3.280905553	-2.65331701	-3.280905553	-2.906231989	-2.176803233	-2.049663921	-2.661888551	-3.280905553	-3.280905553	-2.114344764	-2.874673946	-3.280905553	-3.280905553	-3.280905553	-2.370457825	-3.280905553	-3.280905553
FABP3	2.397808404	1.757206975	2.513459384	3.031042015	3.13721108	2.947160202	2.741800759	1.965964515	3.50171752	0.427712293	3.259992625	4.495346191	3.851015512	2.511143167	0.953358992	3.083065479	5.081855951	2.618334214
SERINC2	6.785445815	3.86579149	5.941185497	5.652714554	5.539422464	4.928923247	6.376577585	5.673597337	5.648384913	7.678279107	6.170593729	6.638745511	5.481265008	6.483963502	7.913344579	5.971057481	5.606585011	6.61298625
AC209007.1	-3.280905553	-3.280905553	-3.280905553	-3.280905553	-3.280905553	-3.280905553	-3.280905553	-3.280905553	-3.280905553	-3.280905553	-3.280905553	-3.280905553	-3.280905553	-2.89228384	-3.280905553	-3.280905553	-3.280905553	-2.537163757
RNU6-40P	-3.280905553	-3.280905553	-3.280905553	-3.280905553	-3.280905553	-3.280905553	-3.280905553	-3.280905553	-3.280905553	-3.280905553	-3.280905553	-3.280905553	-3.280905553	-3.280905553	-3.280905553	-3.280905553	-3.280905553	-3.280905553
LINC01225	-0.207865881	-3.280905553	-3.280905553	-1.59561189	-1.968977728	-3.280905553	-3.280905553	-3.280905553	-3.280905553	-3.280905553	-3.280905553	-2.874673946	-3.280905553	-2.586440542	-3.280905553	-2.755022734	-3.280905553	-3.280905553
RF00019	-3.280905553	-3.280905553	-3.280905553	-3.280905553	-3.280905553	-3.280905553	-3.280905553	-3.280905553	-3.280905553	-3.280905553	-3.280905553	-3.280905553	-3.280905553	-3.280905553	-3.280905553	-3.280905553	-3.280905553	-3.280905553
LINC01226	2.056687385	3.312595892	-2.217429659	0.021301489	-0.616916411	-1.400212768	-2.049663921	-1.628619395	-3.280905553	-3.280905553	-1.315790471	-0.80761829	-2.284742904	-0.566207682	-1.454776321	-0.197378274	-1.520978011	-3.280905553
AC114488.1	-1.53267621	-3.280905553	-3.280905553	-2.751622607	-2.152490314	-3.280905553	-0.946603705	-3.280905553	-3.280905553	-3.280905553	-3.280905553	-3.280905553	-3.280905553	-2.334229835	-2.394460913	-3.280905553	-2.605809762	-3.280905553
TINAGL1	5.121692043	1.63566229	3.464213158	5.313770571	5.724788737	4.030936984	6.22971264	4.236225594	4.807970893	3.006108963	2.984574858	4.454097152	5.040108406	5.805348532	3.21262257	5.270925834	6.552245696	5.631768114
HCRTR1	-0.946111758	1.973313035	-1.383703068	-1.244408569	-2.609075689	-2.460065816	-1.685624236	-2.661888551	-1.299582411	-2.730614757	0.226634717	-0.80761829	-3.280905553	-3.280905553	-1.454776321	-1.105056861	-1.520978011	-3.280905553
PEF1	6.05856391	3.599383697	7.053332671	6.761457289	6.70071339	7.171223909	6.400454243	6.289460224	6.455718084	7.139537981	6.108576358	6.402975231	6.926948992	6.439717316	6.90031683	6.53354935	6.969717001	7.2513355
AC114488.2	2.092321039	1.356731997	2.266863649	1.550927403	1.643102585	1.755026455	1.863388984	0.942697415	2.884307213	0.478067269	2.325411562	2.533833453	1.594313739	1.898693096	0.886797274	1.21420781	1.848874441	1.525445843
AC114488.3	-1.685213683	-3.280905553	-0.591650215	-1.409349591	-2.152490314	-1.257389203	-1.685624236	-1.898246539	0.018581122	-2.33323067	-0.000941738	-1.568733186	-2.698500152	-2.89228384	-3.280905553	-3.280905553	-2.147732954	-3.280905553
COL16A1	7.134246763	5.219106854	6.120466206	6.516889995	6.93925387	6.712326376	6.709422396	5.603353404	6.681426664	5.496879478	7.05195994	7.307752729	7.106413749	7.32385279	7.2120485	7.167634737	7.871901776	6.492512568
ADGRB2	2.080540676	2.674652234	0.29193661	0.021301489	1.570860404	1.303637061	1.624797933	-0.19317165	1.154713274	-0.908112912	0.512211385	1.623316358	1.355573886	1.861294414	2.655771273	1.689358728	1.608652375	0.641746954
MIR4254	-3.280905553	-3.280905553	-3.280905553	-2.751622607	-3.280905553	-3.280905553	-3.280905553	-3.280905553	-3.280905553	-3.280905553	-3.280905553	-3.280905553	-3.280905553	-3.280905553	-3.280905553	-3.280905553	-3.280905553	-3.280905553
AL354919.2	-2.861835184	-3.280905553	-3.280905553	-2.751622607	-3.280905553	-3.280905553	-3.280905553	-3.280905553	-3.280905553	-3.280905553	-3.280905553	-2.874673946	-3.280905553	-3.280905553	-3.280905553	-3.280905553	-3.280905553	-3.280905553
SPOCD1	0.358353724	1.973313035	0.356541076	1.871704326	1.555967498	0.606211181	2.329173717	1.023166842	0.943389687	0.375535996	-0.347575298	1.439763653	0.29701399	-0.261155871	-0.319482546	0.500938474	2.584109253	2.045407752
AL354919.1	-3.280905553	1.502927709	-3.280905553	-3.280905553	-3.280905553	-3.280905553	-3.280905553	-0.287091944	-3.280905553	-3.280905553	-2.780185289	-2.558055302	-2.698500152	-3.280905553	-3.280905553	-3.280905553	-3.280905553	-3.280905553
AL136115.2	-1.268840606	-3.280905553	-1.186709201	-0.839390983	-0.835127921	0.06919651	0.005972926	-0.021896178	-3.280905553	-1.766140274	-1.660507331	0.527354882	-3.280905553	-1.143217374	-3.280905553	-1.417408617	-1.8005844	-3.280905553
PTP4A2	6.131739804	6.338941777	7.1124009	6.89789894	6.711253684	7.039062344	6.73687637	6.886281774	6.938522438	7.369928716	6.733324554	7.309883933	6.50176671	6.6864284	6.025652967	6.847099239	6.799675038	6.592383072
AL136115.1	0.608538215	3.662981493	1.297379703	0.313677947	-0.36940275	0.967871826	0.433802188	-0.287091944	2.01669515	0.20662946	2.454613719	1.757861382	-0.039852104	-1.619158339	-1.454776321	-1.603252164	-1.520978011	-3.280905553
AL136115.3	-3.280905553	-1.411145063	-3.280905553	-3.280905553	-3.280905553	-3.280905553	-3.280905553	-3.280905553	-3.280905553	-3.280905553	-3.280905553	-3.280905553	-3.280905553	-3.280905553	-3.280905553	-3.280905553	-3.280905553	-3.280905553
KHDRBS1	5.833161656	5.340774243	6.130892567	6.285159132	5.969904856	6.122911527	5.777999041	6.532208921	5.836289462	6.662427721	5.728924551	6.193368091	5.839417605	6.134114375	6.254060102	6.348061619	6.415749361	5.981500705
AL445248.1	1.032026748	2.403903683	2.180277622	0.365660859	0.857137624	1.256799413	0.433802188	1.399874779	0.396512709	0.82789731	2.026068956	1.81385472	1.033722827	-0.056427324	-0.674063307	0.193625297	0.117888692	1.779861107
TMEM39B	3.860888273	-0.623394042	4.032379471	3.964095449	4.13627985	4.095580177	4.212891527	3.766523236	3.961087847	3.471409411	3.844076027	3.806198642	4.534810771	4.2427515	4.141761194	4.380409242	4.72463757	4.644798763
MIR5585	-1.268840606	-3.280905553	-2.65331701	-2.060801544	-2.906231989	-2.812878118	-2.537739817	-1.628619395	-0.494915459	-3.280905553	-0.347575298	-0.503968736	-3.280905553	-2.89228384	-3.280905553	-2.755022734	-2.605809762	-3.280905553
RF00017	-2.537492767	-3.280905553	-3.280905553	-1.809537631	-3.280905553	-2.460065816	-3.280905553	-3.280905553	-3.280905553	-3.280905553	-2.780185289	-3.280905553	-3.280905553	-3.280905553	-3.280905553	-3.280905553	-2.605809762	-3.280905553
KPNA6	6.949059542	4.625532392	7.901983143	7.323755434	7.143581204	7.514804342	7.181961788	7.096728162	7.237186543	7.211529096	7.418453241	7.237516875	7.025432269	7.027279148	6.857509412	6.676980985	6.91131421	7.207977667
AL049795.2	-3.280905553	-3.280905553	-3.280905553	-3.280905553	-3.280905553	-3.280905553	-3.280905553	-3.280905553	-3.280905553	-3.280905553	-3.280905553	-3.280905553	-3.280905553	-3.280905553	-3.280905553	-3.280905553	-3.280905553	-3.280905553
TXLNA	6.410508205	4.244032671	6.719760985	6.644021008	6.726297685	6.765576073	7.137900928	6.681471058	6.188028214	6.644626194	6.488513245	6.638260991	6.448665883	6.921857785	6.966271685	6.858958124	7.083144868	6.943382567
CCDC28B	1.904639903	-1.411145063	1.770198698	2.11890431	2.178499587	1.958982224	2.204518368	1.746508354	2.218246957	1.638243453	1.979977503	2.474270964	2.901339621	2.589469831	1.490296478	2.849425215	2.523784527	1.779861107
AL049795.1	-0.392552236	-3.280905553	-1.611914342	-1.409349591	-1.659933029	-2.460065816	-2.049663921	-1.628619395	-3.280905553	-2.730614757	-3.280905553	-1.307486136	-2.284742904	-1.767489264	-1.454776321	-3.280905553	-0.751428823	-3.280905553
IQCC	2.279136876	2.246734814	2.582610303	2.290080356	2.207379065	2.308129296	2.368441685	1.793151564	2.395061597	1.724203164	1.932364776	1.654318302	2.766807814	2.453669045	1.810624079	1.99797263	2.49264911	2.75808524
DCDC2B	1.149447194	-3.280905553	1.230006777	0.600716283	1.039503588	0.714168294	1.452779652	0.61938528	0.018581122	0.081931334	1.293231573	0.773122203	0.841132772	0.937960861	-0.170286199	-0.630652826	0.34405543	-3.280905553
TMEM234	3.098369412	1.63566229	2.896861455	2.82366995	2.961880441	2.741400729	2.814691408	3.244079936	2.309361352	2.944765642	2.862865871	3.429833387	2.959438409	3.264962312	3.008632875	2.970969858	3.110410005	3.178726225
EIF3I	6.598811645	5.425731653	7.186464765	7.221673176	6.948905542	6.922453282	7.04400937	6.955201949	7.021710084	8.467762475	6.455911089	7.156936558	7.302936852	7.476708126	7.798658651	7.344340973	7.673610719	7.790119817
MTMR9LP	3.289577618	4.043573321	2.699297251	3.301760411	3.92939459	3.355526963	4.135333624	3.0172966	2.760602719	0.663559924	2.593740199	3.857053778	4.281305674	5.162728403	2.369274761	3.957276548	4.855830872	4.225061196
FAM167B	1.33936412	2.848845116	0.078709358	0.764573215	1.364118086	1.89924063	1.214983522	0.61938528	-0.494915459	0.015292783	1.932364776	2.053648046	2.642273162	2.840722208	0.817015427	2.305863312	2.50830081	3.087445567
LCK	1.641516717	3.09927477	2.499222371	2.677083672	2.682222978	4.201399495	1.688245602	3.937184223	2.309361352	4.072535003	5.161511092	6.917991883	4.62433082	6.315590635	4.245012949	6.178164033	2.054748622	4.333320839
RF00017	-2.537492767	-3.280905553	-1.611914342	-1.59561189	-3.280905553	-1.736872946	-3.280905553	-3.280905553	-3.280905553	-1.548895099	0.750492465	0.349347437	-3.280905553	-0.867314304	-1.454776321	-0.971051462	-2.605809762	-3.280905553
RF00019	-3.280905553	1.757206975	-3.280905553	-3.280905553	-3.280905553	-2.176803233	-3.280905553	-3.280905553	-3.280905553	-3.280905553	-3.280905553	-2.078720442	-3.280905553	-3.280905553	-3.280905553	-3.280905553	-3.280905553	-3.280905553
HDAC1	6.506629916	4.244032671	6.785030884	6.95998299	6.360085144	6.774436233	6.292307511	6.654092634	6.538086294	7.214316776	6.546325298	6.81842983	6.613038726	7.398093435	7.138860508	6.872392836	6.710306672	6.705105556
MARCKSL1	6.532261858	3.498399867	3.700324848	4.693019148	5.320082508	5.517237089	4.769743867	4.511958181	3.78178578	6.007101891	5.052530848	6.35719132	5.892575042	6.635185386	6.984290862	6.537771311	5.808137654	5.149554359
AL109945.1	-2.537492767	-3.280905553	-2.65331701	-1.409349591	-2.152490314	-2.812878118	-3.280905553	-2.661888551	-1.299582411	-2.730614757	-3.280905553	-3.280905553	-3.280905553	-2.586440542	-3.280905553	-3.280905553	-3.280905553	-3.280905553
TSSK3	-0.852802234	-3.280905553	-1.883134772	-1.409349591	-0.487858042	-0.446705877	-0.765669127	-1.205383115	-0.494915459	-1.360122544	-0.804752637	0.05625646	-0.965122128	-1.767489264	-0.319482546	-1.603252164	0.117888692	-2.048842558
FAM229A	3.829559428	3.599383697	3.190637101	2.776443608	3.551783039	3.664493821	3.55458808	3.235661132	3.051996818	1.10923766	4.025198053	3.253778141	3.112380134	3.060151649	2.635643611	2.696690945	3.422715432	3.110812862
BSDC1	6.813294755	5.097778925	6.021830078	6.325912268	6.674667188	6.376719526	6.2974032	6.138458468	6.415266865	6.54036635	6.510296249	6.280401135	6.441039331	6.380366193	7.139753995	6.438901663	6.705222804	6.496953401
GAPDHP20	-2.861835184	-3.280905553	-2.65331701	-2.751622607	-2.906231989	-3.280905553	-3.280905553	-3.280905553	-3.280905553	-2.730614757	-3.280905553	-2.558055302	-3.280905553	-3.280905553	-2.394460913	-1.816625471	-3.280905553	-3.280905553
AL356986.1	-3.280905553	-3.280905553	-3.280905553	-3.280905553	-3.280905553	-3.280905553	-3.280905553	-3.280905553	-3.280905553	-3.280905553	-3.280905553	-3.280905553	-3.280905553	-3.280905553	-3.280905553	-3.280905553	-3.280905553	-3.280905553
LRRC37A12P	-3.280905553	-1.411145063	-3.280905553	-3.280905553	-3.280905553	-3.280905553	-3.280905553	-3.280905553	-3.280905553	-3.280905553	-3.280905553	-3.280905553	-3.280905553	-3.280905553	-3.280905553	-3.280905553	-2.605809762	-3.280905553
RN7SL122P	-3.280905553	-3.280905553	-3.280905553	-3.280905553	-3.280905553	-3.280905553	-3.280905553	-3.280905553	-3.280905553	-3.280905553	-3.280905553	-3.280905553	-3.280905553	-3.280905553	-3.280905553	-3.280905553	-3.280905553	-3.280905553
AL033529.1	-3.280905553	-3.280905553	-1.383703068	-2.365252024	-1.80619596	-2.460065816	-1.395183194	-2.661888551	-3.280905553	-3.280905553	-3.280905553	-2.874673946	-3.280905553	-1.484666284	-3.280905553	-2.370457825	-3.280905553	-3.280905553
ZBTB8B	-1.855806938	2.327458461	-2.65331701	-2.751622607	-2.906231989	-1.400212768	-3.280905553	-3.280905553	-3.280905553	-2.33323067	-3.280905553	-3.280905553	-3.280905553	-3.280905553	-2.394460913	-2.755022734	-1.286863933	-2.537163757
ZBTB8A	3.226834309	3.188422497	3.070600881	3.226444738	3.111977216	3.586144732	3.493736666	3.425277896	3.749609549	2.669420292	3.173899321	3.132416284	3.095206082	2.827854403	1.774262438	2.537142528	3.830142883	4.219697663
ZBTB8OS	4.503269767	4.703218389	4.825893568	4.952974481	4.462021493	4.67653398	4.84823181	4.978471322	4.694236181	5.379257762	5.039481613	5.019045497	4.307639089	4.499618557	4.251640606	4.438767009	4.584007229	5.163588945
RF00019	-0.946111758	-3.280905553	-0.719011574	-1.59561189	-1.80619596	-1.127439891	-1.153528539	-1.032735508	-3.280905553	-1.193216707	-1.315790471	-0.894685951	-1.701061791	-1.767489264	-2.394460913	-2.370457825	-1.8005844	-3.280905553
RBBP4	5.959937653	5.331018138	5.945129678	6.266480528	6.085253925	6.171069784	5.952880745	6.709859909	5.733104697	6.529215192	5.6865035	6.07161472	5.326139012	5.936255196	5.540750697	5.83587012	5.798621955	5.696909238
SYNC	1.103619335	-1.411145063	-0.85871474	1.384523821	1.162583798	-0.700321023	1.377786456	0.202038093	-1.299582411	0.321401662	-0.347575298	0.855466909	0.23564135	-0.317223101	0.666428796	1.89642027	2.460826897	-0.76448873
AC114489.1	-0.604400865	-3.280905553	-0.171590847	-0.187582183	-2.362795316	-2.176803233	-0.208406553	-0.495540802	-1.299582411	-1.043633503	-0.129781275	-1.432204309	-3.280905553	-1.484666284	-2.394460913	-2.755022734	-2.605809762	1.454156432
KIAA1522	7.57802413	4.887564264	7.796051887	7.343737926	7.549768333	7.296997828	7.595882296	7.55231974	7.351471887	7.155097234	7.211720429	6.143026459	7.259273165	7.370074977	8.342268407	7.609965923	7.501497458	7.736202249
YARS	5.970348679	4.990311893	7.050284296	6.364747709	5.806493664	6.569911303	6.079557057	6.414070082	6.15769788	7.098381255	6.576967852	6.660859345	6.249608807	6.756430822	6.71130934	6.455361793	6.027664782	6.854469096
S100PBP	4.216195999	3.463104273	4.252061049	4.467765347	4.575289054	4.951158634	4.152307766	4.553193975	3.716699294	4.23874381	4.708353075	5.357235391	4.476316529	4.760543619	3.461597244	4.189676549	4.253445277	4.024349903
FNDC5	1.434983883	1.757206975	-1.383703068	0.684969796	1.447176546	-0.700321023	2.329173717	-0.387554908	1.502391553	-0.205356949	-0.129781275	0.527354882	1.642399465	0.704487516	-1.145219917	1.398833762	2.033271839	-0.207146009
HPCA	-1.394735614	-3.280905553	-1.883134772	-2.751622607	-0.915872045	-0.898131447	0.574774779	-0.612268164	-0.494915459	-0.908112912	-0.60419647	-0.574101911	-1.286665413	-2.334229835	-1.454776321	-1.816625471	-1.085489691	-3.280905553
TMEM54	5.690292076	2.902529614	6.804700975	6.129426107	5.780303569	6.199211528	5.821095424	6.300601827	5.843929289	8.706907718	6.477497152	6.607898424	6.22810498	6.048660528	7.316097959	6.423012571	5.933711231	7.842967102
RNF19B	5.064531692	2.476501264	4.457472914	4.984486805	4.820871099	5.348803165	4.260634922	5.066547475	3.613209119	6.916913611	4.906168587	5.829114904	4.61230856	5.843407283	5.56223662	5.297727749	4.953392182	5.025940874
AL031602.1	-2.272851055	-3.280905553	-1.883134772	-3.280905553	-0.758664336	-1.736872946	-3.280905553	-2.661888551	-3.280905553	-1.193216707	-1.037761113	-0.987347615	-2.284742904	-3.280905553	-3.280905553	-3.280905553	-2.605809762	-3.280905553
AL355864.1	-1.53267621	2.476501264	-3.280905553	-2.751622607	-1.968977728	-2.812878118	-3.280905553	-3.280905553	-3.280905553	-1.548895099	-2.409188389	-2.558055302	-2.698500152	-2.586440542	-3.280905553	-1.417408617	-2.605809762	-3.280905553
AL355864.2	-1.394735614	-3.280905553	-1.013410847	-1.809537631	-2.609075689	-1.940133812	-2.537739817	-2.230120576	-3.280905553	-2.33323067	-1.170088568	-1.568733186	-3.280905553	-3.280905553	-3.280905553	-2.755022734	-3.280905553	-3.280905553
AL020995.1	-1.268840606	-3.280905553	-0.474625945	-1.809537631	-2.152490314	-1.736872946	-1.153528539	-1.401536253	-3.280905553	-1.766140274	-1.170088568	-2.874673946	-0.480135209	-3.280905553	-2.394460913	-3.280905553	-3.280905553	-2.048842558
AK2	6.238962459	4.847065541	7.021310261	6.947245079	6.51346084	6.989788932	6.183671786	6.587011014	6.32534665	7.358633593	6.075168908	6.24519752	6.50664615	6.836504016	6.706493041	6.442659127	6.484622496	6.578831475
RF00017	0.575346001	-3.280905553	1.006665283	0.313677947	0.227410953	1.183562194	0.930103828	-1.032735508	1.339000637	0.20662946	1.995505512	1.166281104	0.519314717	0.355806997	-0.674063307	-0.355434806	-0.609538558	0.103584398
AZIN2	2.299605801	1.010626773	1.230006777	1.52829865	2.729446362	2.799746703	2.288806957	1.903560122	0.943389687	1.371454928	2.784585884	3.735477109	2.296532533	3.240895559	1.947545165	2.858454861	3.150859437	1.258807731
AL662907.1	1.416360221	-3.280905553	1.566790801	0.464324008	0.904935387	0.748430474	1.656870532	1.458929686	1.904271426	0.478067269	2.026068956	-0.142537663	-0.380672866	0.492545071	0.953358992	0.135382412	0.599208274	0.007256943
TRIM62	5.470959302	3.918860472	5.158146373	4.619989542	4.645557734	4.291295677	5.01835587	5.142816848	5.28291787	4.992185417	5.588795486	4.172922992	4.645131681	4.390085037	6.718503775	5.0949168	4.598703395	5.47177433
AL662907.2	4.065976375	-0.116737631	4.141822513	3.022971255	3.350733924	3.140165257	3.738177504	3.818183479	3.683020741	2.625416649	4.691767743	2.474270964	0.959742518	0.889245136	2.78931104	1.562490702	1.131055823	0.877983318
AL662907.3	-3.280905553	-0.623394042	-3.280905553	-2.060801544	-2.152490314	-1.940133812	-2.049663921	-1.628619395	-3.280905553	-2.730614757	-3.280905553	-2.558055302	-1.963583505	-3.280905553	-3.280905553	-2.755022734	-3.280905553	-3.280905553
ZNF362	4.788572005	2.611578206	4.453786313	4.791323981	5.222070648	4.927054736	4.71367121	4.784335687	4.694236181	3.75281073	4.525237535	4.776432691	5.619818169	5.608740072	5.331457301	5.599172474	5.699844839	4.628700797
AL513327.3	-1.045876173	-3.280905553	-1.186709201	-1.409349591	-0.915872045	-2.812878118	-2.537739817	-1.898246539	-1.299582411	-2.730614757	-1.47787749	-1.887984392	-0.586965805	-1.143217374	-1.849427215	-1.417408617	-2.605809762	-3.280905553
A3GALT2	-2.272851055	-3.280905553	-1.186709201	-3.280905553	-2.362795316	-1.940133812	-2.049663921	-1.401536253	-3.280905553	-3.280905553	-1.660507331	-2.874673946	-2.698500152	-3.280905553	-1.454776321	-2.067127097	-3.280905553	-3.280905553
AL513327.1	1.70427514	3.994974063	2.029929281	1.616758948	2.245007194	1.771780837	1.71895284	2.226056672	0.695710349	1.498864091	1.761249486	2.16547598	1.266326217	1.935146747	1.349104618	1.269412299	1.389527735	0.007256943
PHC2	5.679594352	1.973313035	6.107619689	5.874124719	6.114136104	5.935806956	5.701260171	5.394223684	5.773669165	5.99850258	5.379863906	6.238819758	6.528401678	6.7479174	6.052470401	6.483357947	7.027884781	6.589267059
MIR3605	-1.685213683	-3.280905553	-2.217429659	-3.280905553	-1.968977728	-2.812878118	-2.537739817	-2.230120576	-3.280905553	-2.33323067	-1.869653345	-1.568733186	-3.280905553	-0.708919669	-1.849427215	-2.755022734	-3.280905553	-3.280905553
RN7SKP16	-1.53267621	-3.280905553	-3.280905553	-2.365252024	-1.405551917	-1.400212768	-2.537739817	-1.628619395	-3.280905553	-1.043633503	-1.47787749	-1.887984392	-3.280905553	-2.334229835	-0.890492642	-1.816625471	-1.8005844	-3.280905553
AL513327.2	-1.268840606	-3.280905553	-1.013410847	-1.096405094	-2.362795316	-1.400212768	-3.280905553	-2.661888551	-3.280905553	-2.33323067	-0.60419647	-1.432204309	-1.701061791	-3.280905553	-3.280905553	-2.067127097	-3.280905553	-3.280905553
TLR12P	-3.280905553	1.63566229	-3.280905553	-3.280905553	-3.280905553	-1.940133812	-3.280905553	-3.280905553	-3.280905553	-2.33323067	-3.280905553	-2.078720442	-3.280905553	-1.619158339	-3.280905553	-1.603252164	-2.605809762	-3.280905553
ZSCAN20	1.471525126	3.693759046	1.159332793	1.333228301	1.600192784	1.668205416	1.749020083	1.273977427	1.649145987	1.744916004	2.275404173	2.132828234	1.881548537	1.715221522	1.13639038	1.398833762	1.579313909	1.837024771
AC115285.1	-3.280905553	-3.280905553	-1.883134772	-2.365252024	-3.280905553	-2.812878118	-3.280905553	-3.280905553	-3.280905553	-3.280905553	-3.280905553	-1.432204309	-3.280905553	-3.280905553	-1.454776321	-2.755022734	-3.280905553	-3.280905553
CSMD2	2.982876024	3.5665016	0.589410849	0.911703409	1.430943	2.969118397	0.005972926	-1.032735508	0.018581122	0.526723799	3.096810237	3.819936251	-0.586965805	2.878651001	1.618893787	1.517594835	-0.48036222	-0.459068971
HSPD1P14	-3.280905553	2.545620035	-3.280905553	-3.280905553	-3.280905553	-3.280905553	-3.280905553	-3.280905553	-3.280905553	-3.280905553	-3.280905553	-3.280905553	-3.280905553	-3.280905553	-3.280905553	-3.280905553	-3.280905553	-3.280905553
HMGB4	-3.280905553	1.502927709	-3.280905553	-3.280905553	-2.906231989	-3.280905553	-3.280905553	-3.280905553	-3.280905553	-3.280905553	-3.280905553	-3.280905553	-3.280905553	-3.280905553	-2.394460913	-3.280905553	-3.280905553	-3.280905553
CSMD2-AS1	-3.280905553	-3.280905553	-2.65331701	-3.280905553	-2.609075689	-2.460065816	-3.280905553	-3.280905553	-3.280905553	-3.280905553	-0.804752637	-1.568733186	-3.280905553	-3.280905553	-3.280905553	-3.280905553	-3.280905553	-3.280905553
RNA5SP42	-3.280905553	-3.280905553	-3.280905553	-3.280905553	-3.280905553	-3.280905553	-3.280905553	-3.280905553	-3.280905553	-3.280905553	-3.280905553	-3.280905553	-3.280905553	-3.280905553	-3.280905553	-3.280905553	-3.280905553	-3.280905553
C1orf94	-3.280905553	-3.280905553	-3.280905553	-3.280905553	-2.609075689	-3.280905553	-3.280905553	-3.280905553	-3.280905553	-3.280905553	-2.114344764	-3.280905553	-3.280905553	-2.586440542	-1.145219917	-1.816625471	-3.280905553	-3.280905553
AC115286.1	-2.861835184	-3.280905553	-3.280905553	-3.280905553	-3.280905553	-3.280905553	-3.280905553	-3.280905553	-3.280905553	-3.280905553	-3.280905553	-3.280905553	-3.280905553	-3.280905553	-3.280905553	-3.280905553	-3.280905553	-3.280905553
MIR552	-3.280905553	-3.280905553	-3.280905553	-3.280905553	-3.280905553	-3.280905553	-3.280905553	-3.280905553	-3.280905553	-3.280905553	-3.280905553	-3.280905553	-3.280905553	-3.280905553	-3.280905553	-3.280905553	-3.280905553	-3.280905553
SMIM12	4.576391318	3.944680426	5.511963108	5.233860702	4.710882486	5.164431155	4.66324715	5.140563926	4.607131638	6.067959625	4.541196417	5.238228288	5.403171665	5.332904633	5.494002132	5.108226351	5.284055063	5.852289369
GJB5	5.276857829	3.970046394	7.049673847	6.087474815	5.596028846	5.880880533	5.405753616	5.178393193	5.613053098	6.596290261	5.527362121	5.166116203	5.680091685	5.26292707	6.849885759	5.392467499	5.288594156	6.289902537
GJB4	4.405146354	2.070326474	2.569042742	2.381291716	4.178216438	2.569996511	3.86027902	-0.287091944	4.624978355	1.317164322	3.555436479	0.744595332	4.195268335	1.756548596	5.929728091	3.792738698	3.622902252	1.944975352
AL121988.1	-3.280905553	-3.280905553	-3.280905553	-3.280905553	-2.906231989	-3.280905553	-3.280905553	-3.280905553	-3.280905553	-3.280905553	-3.280905553	-3.280905553	-3.280905553	-3.280905553	-3.280905553	-3.280905553	-3.280905553	-3.280905553
GJB3	6.347392506	4.019478324	7.32861384	6.485664067	6.524977999	6.203848908	6.85908352	5.831375077	6.846444813	6.815916638	6.651148722	5.471527703	6.384728024	5.681177216	8.184526119	6.158192773	5.991928046	6.13184184
GJA4	3.216106577	-0.623394042	1.329921905	2.249152514	2.29967088	1.106407389	2.462175585	2.101863919	2.760602719	-0.373758821	0.059405359	1.945009892	3.179102126	2.649206544	1.077922528	3.73507582	4.527523532	4.084600836
AL122010.1	1.559023221	2.902529614	2.232850256	1.638051759	1.463229459	1.41448148	1.41577028	1.722608781	1.782340904	1.765335673	1.293231573	1.591633558	1.296693037	1.369461783	1.810624079	0.93574911	1.320280384	1.750406839
DLGAP3	1.299268179	1.356731997	-0.171590847	-0.345789907	0.264526841	-0.165815919	-0.604918468	-0.878558024	-0.494915459	-0.127996236	0.554759163	0.230945998	-1.963583505	-0.499818648	0.49827242	0.193625297	0.764735953	-0.327615623
AC114490.3	0.821681544	-1.411145063	0.153341999	-0.187582183	0.531390456	0.271234672	-0.208406553	0.395838477	1.502391553	-1.766140274	1.832149058	1.144610424	-0.117809581	0.647041807	-1.454776321	-0.05494076	0.865397588	1.080924864
AC114490.1	-0.328327044	2.611578206	-1.611914342	-0.962182253	-1.293416759	-1.736872946	-0.765669127	-1.628619395	0.695710349	-1.766140274	-0.428148252	0.189216363	-3.280905553	-0.499818648	-0.890492642	-0.355434806	-0.361807565	-0.095965315
AC114490.2	-2.861835184	-3.280905553	-3.280905553	-2.365252024	-3.280905553	-3.280905553	-3.280905553	-3.280905553	-3.280905553	-3.280905553	-3.280905553	-3.280905553	-3.280905553	-3.280905553	-3.280905553	-3.280905553	-3.280905553	-3.280905553
TMEM35B	-3.280905553	-3.280905553	-3.280905553	-3.280905553	-2.906231989	-3.280905553	-3.280905553	-3.280905553	-3.280905553	-3.280905553	-3.280905553	-3.280905553	-3.280905553	-3.280905553	-3.280905553	-2.755022734	-3.280905553	-3.280905553
ZMYM6	3.402704515	3.723893702	3.576961839	3.347719144	3.506024408	3.581400729	2.616927674	4.458698634	2.395061597	3.970701373	3.50750379	3.863701007	2.861265154	3.049106395	3.084839836	3.113555691	3.140852903	3.909120079
RPL12P45	-2.861835184	-3.280905553	-3.280905553	-3.280905553	-2.906231989	-3.280905553	-3.280905553	-3.280905553	-3.280905553	-3.280905553	-3.280905553	-3.280905553	-3.280905553	-3.280905553	-3.280905553	-3.280905553	-3.280905553	-3.280905553
ZMYM1	2.673497692	3.838506535	1.884152014	2.148881519	2.806969479	2.626355472	2.044012902	3.525373033	1.649145987	2.953690289	2.42050858	2.076717845	1.138032614	1.861294414	2.393449823	2.181860344	2.15758352	1.918735485
EFCAB14P1	-1.394735614	-3.280905553	-2.65331701	-1.409349591	-2.906231989	-3.280905553	-0.765669127	-1.401536253	-3.280905553	-1.360122544	-2.780185289	-1.887984392	-1.701061791	-0.708919669	0.953358992	-0.735441711	-1.520978011	-3.280905553
AL590434.1	-2.537492767	2.246734814	-3.280905553	-2.365252024	-2.362795316	-1.008234542	-2.537739817	-2.230120576	-0.494915459	-1.766140274	-0.700992318	-1.719545938	-3.280905553	-2.586440542	-3.280905553	-3.280905553	-2.147732954	-3.280905553
SFPQ	8.064201343	8.070720295	8.44672698	7.981680326	7.808631995	7.836321243	7.79230406	8.107764838	7.916339526	8.274954776	8.183948371	7.995116998	7.809115991	7.97293372	7.889107469	7.804436338	7.544829576	7.425089887
RF00019	-3.280905553	-3.280905553	-3.280905553	-2.751622607	-2.906231989	-2.460065816	-3.280905553	-2.230120576	-1.299582411	-3.280905553	-2.409188389	-1.887984392	-2.284742904	-2.119618647	-3.280905553	-3.280905553	-3.280905553	-3.280905553
ZMYM4	4.538141977	4.688012247	4.408796261	4.817223466	4.699069115	4.473879751	4.169084518	5.352006661	4.286725315	4.851245892	4.155320513	4.527098095	4.55379343	4.816981637	4.50563353	4.815466517	4.572886019	3.530240309
RN7SL503P	-1.153055354	-3.280905553	-1.013410847	-2.751622607	-3.280905553	-1.736872946	-1.685624236	-3.280905553	-1.299582411	-2.730614757	-3.280905553	-3.280905553	-2.284742904	-2.89228384	-3.280905553	-3.280905553	-3.280905553	-3.280905553
RF00091	-2.272851055	-3.280905553	-1.186709201	-1.809537631	-2.362795316	-1.736872946	-0.946603705	-1.205383115	-3.280905553	-3.280905553	-2.409188389	-2.298571417	-3.280905553	-3.280905553	-3.280905553	-3.280905553	-3.280905553	-3.280905553
RPL5P4	4.029677718	5.788552915	4.731611458	4.752802077	4.274608657	5.06598373	4.366250995	4.804398669	5.064901308	4.676283478	4.11679126	3.999673899	4.015239028	4.603308601	3.722384325	3.918947068	4.419921607	3.670512204
ZMYM4-AS1	-2.537492767	-3.280905553	-1.383703068	-2.751622607	-1.659933029	-2.460065816	-3.280905553	-1.401536253	-0.494915459	-3.280905553	-1.315790471	-2.298571417	-3.280905553	-2.334229835	-3.280905553	-3.280905553	-3.280905553	-2.537163757
RF00017	-3.280905553	-3.280905553	-3.280905553	-3.280905553	-3.280905553	-3.280905553	-3.280905553	-3.280905553	-3.280905553	-2.33323067	-3.280905553	-3.280905553	-3.280905553	-3.280905553	-3.280905553	-3.280905553	-3.280905553	-3.280905553
KIAA0319L	6.680586359	5.131893047	6.574549655	6.316037837	6.519230912	6.730116956	6.528402026	6.278231906	6.002516586	5.967994811	6.894190693	6.64502951	6.797552825	6.663978684	6.475467075	6.386804125	6.335767267	6.911302758
AC004865.1	0.703765024	-3.280905553	1.884152014	1.252694255	0.904935387	1.852752784	1.452779652	1.099384045	1.649145987	0.748067312	2.828598025	2.384675429	1.384136996	-0.104950706	-1.849427215	0.355449185	-0.48036222	-0.459068971
NCDN	4.229592419	3.782337976	4.640496981	4.385173111	4.471972908	4.773307486	4.455571478	4.556577676	3.988918932	4.449009336	4.361121411	4.360851908	4.861183763	4.896163053	5.244420311	5.152948849	5.12310249	5.409538079
AC004865.2	-0.151208525	2.902529614	4.23E-06	-0.431914354	0.227410953	0.122419893	-0.460297086	0.131186383	0.018581122	-1.766140274	0.173016899	1.474920989	0.569921819	0.244014623	0.088527822	0.249607823	-0.252259771	0.931457143
TFAP2E	3.092515897	-1.411145063	3.471524069	2.536755134	3.306929193	2.894586105	3.062280643	2.997515225	2.884307213	1.972723247	3.20762285	2.465557687	3.683014462	2.957561258	3.185188445	2.876346354	2.234879708	3.315744633
PSMB2	6.115235006	4.688012247	7.300666905	6.864979093	6.383471757	6.759813896	6.545635076	6.602644641	6.241065964	7.616397899	6.213551548	6.889367441	6.763984818	7.070252322	7.218828977	6.733287847	6.900234546	7.678237244
C1orf216	3.804713326	2.793085482	3.864822286	3.877226904	3.983267435	4.009906556	4.118157391	3.718996652	3.749609549	3.439997902	3.787219742	4.248518422	4.630304589	4.475069628	4.076066108	4.432734074	4.927432102	4.692042179
CLSPN	2.734909091	4.688012247	4.173547817	3.831749014	2.575504082	3.825614938	3.252702771	4.117532723	3.103824917	4.452161712	4.559594697	5.022019898	1.86137367	3.914894133	2.552201531	3.143414832	1.549366413	3.20067169
AL354864.1	-3.280905553	-3.280905553	-3.280905553	-3.280905553	-3.280905553	-3.280905553	-3.280905553	-3.280905553	-3.280905553	-3.280905553	-3.280905553	-3.280905553	-3.280905553	-3.280905553	-3.280905553	-3.280905553	-3.280905553	-3.280905553
AGO4	5.899199759	4.776934048	5.62773553	5.492443136	5.911139094	5.840751688	5.436103474	5.861781717	5.765647003	4.8772772	5.889216853	5.747904624	5.697266647	5.443536607	5.543454002	5.277673137	5.09487262	5.239755151
AGO1	5.768551239	5.505963104	5.897072549	5.857201499	5.749544287	5.756981736	5.693550195	5.561863571	5.749467604	5.285171318	5.652624789	5.365455397	5.633266336	5.895982166	5.972482059	5.813989287	6.033085011	5.291798321
AL139286.1	-3.280905553	-3.280905553	-3.280905553	-3.280905553	-3.280905553	-3.280905553	-3.280905553	-3.280905553	-3.280905553	-3.280905553	-3.280905553	-3.280905553	-3.280905553	-3.280905553	-3.280905553	-3.280905553	-3.280905553	-3.280905553
AL139286.2	-3.280905553	-3.280905553	-3.280905553	-3.280905553	-3.280905553	-3.280905553	-3.280905553	-3.280905553	-3.280905553	-3.280905553	-3.280905553	-3.280905553	-3.280905553	-3.280905553	-3.280905553	-3.280905553	-3.280905553	-3.280905553
AGO3	5.216240707	5.425731653	5.488731807	5.094477757	5.210229413	5.578036728	5.17329269	5.332400962	5.338056973	4.770209259	5.565575854	5.626131374	4.744861923	4.812089674	4.015048141	4.477377901	4.415778023	4.353051487
AL138787.2	0.006523668	-3.280905553	0.078709358	-0.72623597	0.109965283	0.679072596	1.171240961	0.131186383	0.695710349	0.265156584	1.242075979	1.270005119	-0.480135209	-1.619158339	-3.280905553	-0.971051462	-1.520978011	-3.280905553
AL138787.1	-1.685213683	-3.280905553	-2.217429659	-2.365252024	-2.609075689	-1.940133812	-1.685624236	-2.661888551	-3.280905553	-3.280905553	-2.780185289	-2.874673946	-3.280905553	-3.280905553	-3.280905553	-3.280905553	-2.605809762	-3.280905553
TEKT2	0.904195944	0.257493058	-2.217429659	-2.751622607	-0.487858042	-1.558744888	-0.604918468	-2.661888551	-3.280905553	-2.021999248	-1.037761113	-1.432204309	-0.965122128	-0.708919669	0.202378522	-1.105056861	0.865397588	-1.684667
ADPRHL2	4.931501476	2.735083815	5.87518897	5.414380243	5.104171144	5.534520855	5.300558615	5.29237169	5.165883975	6.301733229	5.278786022	5.269851658	5.399678501	5.569661817	5.877121253	5.320777808	5.43294611	6.174050202
COL8A2	3.911637025	1.63566229	2.748275381	3.205202871	3.891339847	2.947160202	3.645309933	3.0172966	4.095166235	3.2859846	3.44101096	3.42534704	4.231087755	3.592383925	3.29192718	4.736855121	5.155768155	3.638712927
TRAPPC3	6.00737386	4.509225768	6.791617425	6.863849895	6.251040328	6.605394878	6.224371712	6.542484166	6.36305376	7.586944369	6.132475625	6.16606589	6.43251783	6.699732438	6.584486028	6.266460618	6.233540666	7.029433924
MAP7D1	7.024012029	5.086225906	7.849288172	7.36584243	7.013014624	6.836472928	7.106310172	7.008061526	7.409256835	8.352709516	7.469732019	7.506399936	7.081557813	7.403795006	8.444875244	7.803852165	7.729765787	7.863317686
RN7SL131P	-2.049311653	-3.280905553	-3.280905553	-2.751622607	-3.280905553	-3.280905553	-3.280905553	-3.280905553	-3.280905553	-3.280905553	-1.660507331	-3.280905553	-3.280905553	-3.280905553	-3.280905553	-3.280905553	-3.280905553	-3.280905553
THRAP3	7.466185448	6.568010742	7.922467085	7.891747057	7.615885164	8.114145972	7.716818134	7.634267082	7.569900599	7.752075183	8.023269668	8.019692225	7.294026988	7.537494189	7.017724988	7.285301212	7.270909205	7.089477258
UBE2V2P4	-2.537492767	-3.280905553	-2.217429659	-2.751622607	-2.609075689	-1.940133812	-2.537739817	-3.280905553	-3.280905553	-3.280905553	-1.660507331	-2.874673946	-3.280905553	-3.280905553	-3.280905553	-3.280905553	-3.280905553	-3.280905553
SH3D21	5.786790741	3.272380684	4.646968871	4.764951031	4.32818253	2.706969182	4.961708646	4.93753135	4.095166235	4.974754863	5.454795251	4.425178881	4.397947443	4.309068422	6.309108096	5.020440981	4.407454981	3.882213706
EVA1B	4.405146354	1.010626773	4.553608668	4.479608833	4.237754567	4.098903523	4.791576615	4.017953282	5.128838832	3.618960227	4.772851059	4.925248615	5.156446468	3.933032553	4.366009358	4.872293131	5.387120984	5.990976749
AL591845.1	4.584755194	2.735083815	3.761249537	3.070732148	3.656720423	1.668205416	3.998105553	3.748883733	2.884307213	2.614202781	4.408290803	2.764448941	2.235138968	2.641873329	4.290779606	3.143414832	3.533945029	2.682122428
STK40	6.514859906	5.097778925	6.469841732	5.789830925	6.35202499	5.730443482	6.524061406	6.328579991	6.286627495	6.673949534	6.49330646	6.020477809	5.929380149	6.027713435	7.517885255	6.756417491	7.022444943	6.196066371
LSM10	4.141623911	3.532852535	5.374430321	5.049497218	4.63142	5.166016344	4.777058222	4.688889731	4.854097204	5.615505488	4.321627186	5.030906482	5.681530767	5.348755663	5.220971055	5.362631878	5.216581006	5.833099267
RNU4-27P	-3.280905553	1.973313035	-3.280905553	-3.280905553	-3.280905553	-3.280905553	-3.280905553	-3.280905553	-3.280905553	-3.280905553	-3.280905553	-1.719545938	-3.280905553	-3.280905553	-3.280905553	-3.280905553	-3.280905553	-3.280905553
OSCP1	2.918160691	2.902529614	3.199469869	3.590956166	3.474691926	3.053754284	2.583944328	2.73620519	3.248994482	3.023166992	2.828598025	2.699050533	3.195311381	2.801769273	2.48629191	2.181860344	3.518570558	2.601936524
SNORA63C	-2.861835184	-3.280905553	-3.280905553	-2.060801544	-2.152490314	-2.460065816	-1.685624236	-2.661888551	-3.280905553	-3.280905553	-3.280905553	-2.558055302	-2.284742904	-2.119618647	-3.280905553	-3.280905553	-2.605809762	-3.280905553
MRPS15	5.832283819	3.86579149	6.411169902	6.21516016	5.685130254	5.928354085	6.174007616	6.035521041	6.088637949	7.108406439	5.593905044	5.751493253	6.223172721	6.227704107	6.340534496	5.993773107	6.079662981	6.462173992
CSF3R	1.609083132	4.526426163	1.085017526	1.797946173	3.75453979	3.922578205	1.969353524	2.208956094	0.695710349	5.616910729	3.671151376	5.119665074	1.799098966	3.69515343	0.886797274	3.557946739	2.523784527	2.91233234
FTLP18	-3.280905553	-3.280905553	-3.280905553	-3.280905553	-3.280905553	-3.280905553	-3.280905553	-3.280905553	-3.280905553	-3.280905553	-3.280905553	-3.280905553	-3.280905553	-3.280905553	-3.280905553	-3.280905553	-3.280905553	-3.280905553
AL596257.1	-3.280905553	3.144537107	-3.280905553	-3.280905553	-3.280905553	-3.280905553	-3.280905553	-3.280905553	-3.280905553	-3.280905553	-3.280905553	-2.874673946	-3.280905553	-3.280905553	-3.280905553	-3.280905553	-3.280905553	-3.280905553
AC117945.2	-2.861835184	-3.280905553	-3.280905553	-2.751622607	-3.280905553	-3.280905553	-3.280905553	-3.280905553	-3.280905553	-3.280905553	-3.280905553	-3.280905553	-3.280905553	-3.280905553	-3.280905553	-3.280905553	-3.280905553	-3.280905553
AC117945.1	-3.280905553	-3.280905553	-3.280905553	-3.280905553	-3.280905553	-3.280905553	-3.280905553	-3.280905553	-3.280905553	-2.730614757	-3.280905553	-3.280905553	-3.280905553	-3.280905553	-3.280905553	-3.280905553	-3.280905553	-3.280905553
GRIK3	1.719547265	3.994974063	-0.366386015	1.616758948	1.463229459	1.280408304	0.506009687	-0.287091944	0.396512709	-1.548895099	0.226634717	0.855466909	0.921279327	3.269727858	1.298793523	2.928726871	1.966853867	1.216350672
AL031430.1	-1.268840606	-3.280905553	-2.65331701	-2.751622607	-2.609075689	-3.280905553	-3.280905553	-3.280905553	-3.280905553	-3.280905553	-3.280905553	-3.280905553	-3.280905553	-3.280905553	-3.280905553	-3.280905553	-2.605809762	-0.945456732
MIR4255	-3.280905553	-3.280905553	-3.280905553	-3.280905553	-3.280905553	-3.280905553	-3.280905553	-3.280905553	-3.280905553	-3.280905553	-3.280905553	-3.280905553	-3.280905553	-3.280905553	-3.280905553	-3.280905553	-3.280905553	-2.537163757
RNU6-636P	-3.280905553	-3.280905553	-3.280905553	-3.280905553	-3.280905553	-3.280905553	-3.280905553	-3.280905553	-3.280905553	-3.280905553	-3.280905553	-3.280905553	-3.280905553	-3.280905553	-3.280905553	-3.280905553	-3.280905553	-3.280905553
AL353604.1	-3.280905553	-3.280905553	-3.280905553	-3.280905553	-3.280905553	-3.280905553	-3.280905553	-3.280905553	-3.280905553	-3.280905553	-2.409188389	-3.280905553	-3.280905553	-2.89228384	-3.280905553	-2.755022734	-3.280905553	-3.280905553
RNA5SP43	-3.280905553	-3.280905553	-3.280905553	-3.280905553	-3.280905553	-3.280905553	-3.280905553	-3.280905553	-3.280905553	-3.280905553	-3.280905553	-3.280905553	-3.280905553	-3.280905553	-3.280905553	-3.280905553	-3.280905553	-3.280905553
RPS29P6	-3.280905553	-3.280905553	-3.280905553	-3.280905553	-3.280905553	-3.280905553	-3.280905553	-3.280905553	-3.280905553	-3.280905553	-3.280905553	-3.280905553	-3.280905553	-3.280905553	-3.280905553	-3.280905553	-3.280905553	-3.280905553
LINC01137	3.51199432	1.010626773	4.071395364	3.822478839	3.333371309	2.96183607	4.152307766	3.957804351	3.294310192	5.108636308	3.873787478	3.104625847	4.055752837	2.97517431	4.045879691	3.330254443	3.06879368	4.348144065
ZC3H12A	5.919180081	1.356731997	6.687162195	5.9873348	6.176929395	4.551126336	6.393332645	7.596959513	5.682872091	7.564543804	6.171448452	5.234386477	5.166758685	5.25213141	7.672210923	6.274072581	5.656604466	6.485825583
MIR6732	-3.280905553	-3.280905553	-3.280905553	-3.280905553	-3.280905553	-3.280905553	-3.280905553	-3.280905553	-3.280905553	-3.280905553	-3.280905553	-3.280905553	-3.280905553	-3.280905553	-3.280905553	-3.280905553	-3.280905553	-3.280905553
MEAF6	5.265196659	4.401480681	5.401475551	5.646161343	5.597847707	5.313479649	4.92266914	6.136198724	5.380699477	6.67462443	4.980229747	5.340653525	5.233030918	5.191894354	5.479959236	5.573355355	5.64603104	5.603218449
MIR5581	-2.049311653	-3.280905553	-3.280905553	-1.59561189	-2.362795316	-1.940133812	-3.280905553	-2.661888551	-3.280905553	-0.908112912	-2.780185289	-1.568733186	-3.280905553	-2.119618647	-3.280905553	-1.816625471	-1.286863933	-3.280905553
SNIP1	3.723717618	-1.411145063	4.017472124	4.179088475	3.946625388	4.250040131	2.924159146	4.223509548	3.716699294	4.572921055	3.596746184	4.115597937	3.369697284	3.90879696	4.120193522	3.957276548	3.983592533	4.343219893
FTH1P1	-0.530273949	-0.623394042	-2.65331701	-2.751622607	-2.362795316	-1.940133812	-2.537739817	-1.205383115	-3.280905553	-2.33323067	-1.315790471	-0.987347615	-2.698500152	-1.619158339	-3.280905553	-2.370457825	-1.8005844	-2.537163757
AL034379.1	4.4561822	1.757206975	3.749268689	4.988636918	2.762255364	3.825614938	4.496025536	2.967325118	5.225587346	3.375045545	3.423897623	2.987779991	5.913546418	6.156158155	4.565374607	5.096825698	5.254197652	4.608322405
DNALI1	1.83623138	-1.411145063	1.122653617	1.458201518	2.168743183	1.477117813	2.044012902	0.334086415	0.695710349	0.375535996	0.423155632	1.542765293	2.569523353	1.783456604	0.953358992	2.061908477	2.790213724	1.379160368
GNL2	5.543551049	6.018688061	6.441269566	6.110508424	5.36669952	5.31490932	5.591456185	5.976115302	5.064901308	6.534429794	5.560364788	5.769303706	4.630304589	5.270079557	5.460066671	5.362631878	5.153281503	4.382150551
AL513220.1	-2.861835184	-3.280905553	-3.280905553	-3.280905553	-2.609075689	-3.280905553	-3.280905553	-3.280905553	-3.280905553	-3.280905553	-3.280905553	-2.558055302	-2.284742904	-3.280905553	-2.394460913	-3.280905553	-3.280905553	-3.280905553
RSPO1	2.020151266	2.070326474	2.569042742	2.766809951	3.607012961	1.303637061	2.828837807	0.9834931	2.694531136	-1.766140274	-0.271265228	-0.80761829	3.798929009	1.898693096	2.393449823	3.330254443	4.005815984	3.365162734
C1orf109	3.364353971	3.532852535	3.060940044	3.489178916	3.599769994	2.96183607	3.373430095	3.725023805	2.395061597	3.573365261	2.169868156	2.969407301	2.722756226	3.626222013	3.226146448	3.330254443	3.293181422	2.53441592
CDCA8	1.863985236	-3.280905553	3.099201198	3.078540807	2.76872857	2.724287671	2.18265364	2.946841587	2.120987921	3.006108963	2.976772696	3.346863872	2.665730098	3.302653059	3.069917081	2.479782156	1.848874441	3.274953987
EPHA10	0.50657884	4.874190611	0.418376102	0.556669521	0.227410953	-1.127439891	0.005972926	-0.739277887	-0.494915459	-0.054573517	-0.513488688	-0.894685951	-1.47903569	0.492545071	1.97983718	0.792342048	0.959491487	0.576106532
RF00019	-3.280905553	-3.280905553	-2.217429659	-2.751622607	-3.280905553	-3.280905553	-3.280905553	-3.280905553	-3.280905553	-3.280905553	-3.280905553	-3.280905553	-1.963583505	-3.280905553	-3.280905553	-3.280905553	-3.280905553	-3.280905553
ACTN4P2	-3.280905553	0.55437129	-3.280905553	-3.280905553	-2.906231989	-2.812878118	-3.280905553	-3.280905553	-3.280905553	-3.280905553	-3.280905553	-3.280905553	-3.280905553	-3.280905553	-3.280905553	-3.280905553	-3.280905553	-3.280905553
AL929472.1	-3.280905553	-3.280905553	-3.280905553	-3.280905553	-3.280905553	-3.280905553	-3.280905553	-3.280905553	-3.280905553	-3.280905553	-3.280905553	-3.280905553	-3.280905553	-3.280905553	-3.280905553	-3.280905553	-2.605809762	-3.280905553
MANEAL	1.236954106	-3.280905553	2.069010602	2.072737211	2.419698918	2.002218976	3.920966589	0.670250076	-0.494915459	1.474266542	1.524891753	0.189216363	1.296693037	1.333498074	2.1312705	2.152794357	2.711269016	2.787384738
AL929472.3	-3.280905553	-3.280905553	-3.280905553	-3.280905553	-3.280905553	-3.280905553	-3.280905553	-3.280905553	-3.280905553	-3.280905553	-3.280905553	-3.280905553	-3.280905553	-3.280905553	-3.280905553	-3.280905553	-3.280905553	-3.280905553
YRDC	3.194408796	-3.280905553	3.675215845	3.639273065	3.132199492	3.344369582	3.493736666	3.139659081	3.338245755	4.927971737	2.793496382	3.099002939	3.086541777	3.293322284	4.390238742	3.208420651	3.4061016	4.01818407
C1orf122	4.855771215	0.257493058	5.685461618	5.438852568	5.262765956	5.719689967	6.8990197	4.542994995	5.35953577	6.280609337	5.246703783	5.439627228	5.681530767	5.403985829	5.735363474	5.676517522	6.215775827	6.716574672
MTF1	5.299901155	5.143087486	6.369708492	5.940970911	5.324483077	5.599312149	5.871508941	6.153061153	5.391166035	6.217170146	5.488108588	5.267347141	4.273692705	4.877552073	5.165896833	4.931251573	4.944790621	5.083176364
AL929472.4	-2.537492767	2.848845116	-3.280905553	-1.809537631	-2.609075689	-3.280905553	-3.280905553	-2.230120576	-3.280905553	-3.280905553	-0.916557853	-2.874673946	-3.280905553	-2.586440542	-2.394460913	-2.370457825	-3.280905553	-3.280905553
AL929472.2	-3.280905553	-3.280905553	-3.280905553	-3.280905553	-3.280905553	-3.280905553	-3.280905553	-3.280905553	-3.280905553	-3.280905553	-3.280905553	-3.280905553	-3.280905553	-3.280905553	-3.280905553	-3.280905553	-3.280905553	-3.280905553
INPP5B	4.629909364	3.918860472	4.366285388	4.350120197	4.700762674	4.163811647	4.331897623	4.462311097	4.217836613	3.983830663	4.222841536	4.560213813	4.166780637	4.680492708	4.271342827	4.565482988	4.683868849	3.53888013
RF00092	-0.096692385	-1.411145063	0.078709358	-0.187582183	-1.001404538	-0.898131447	-0.604918468	-1.628619395	1.649145987	-0.564447951	1.342635217	0.715492992	0.88176253	0.282249385	-1.849427215	-0.848442178	0.197282891	0.007256943
RNU6-584P	-2.861835184	-3.280905553	-1.883134772	-1.809537631	-2.906231989	-2.176803233	-0.946603705	-1.628619395	-3.280905553	-3.280905553	-2.780185289	-1.887984392	-2.698500152	-3.280905553	-3.280905553	-2.755022734	-3.280905553	-3.280905553
RF00017	-3.280905553	-3.280905553	-2.65331701	-3.280905553	-3.280905553	-3.280905553	-3.280905553	-3.280905553	-3.280905553	-3.280905553	-3.280905553	-3.280905553	-1.47903569	-3.280905553	-3.280905553	-3.280905553	-3.280905553	-3.280905553
SF3A3	6.050283208	4.939852586	6.767318332	6.825501777	6.38452583	6.813394208	6.108836975	6.129398178	6.706786758	6.779989148	6.230054665	6.394393099	6.692270743	6.750902816	6.073197012	6.360032448	6.528456772	6.348822711
RNU6-510P	-1.855806938	-3.280905553	-1.611914342	-2.751622607	-2.609075689	-2.460065816	-3.280905553	-2.661888551	-1.299582411	-3.280905553	-1.869653345	-2.298571417	-1.701061791	-1.767489264	-2.394460913	-3.280905553	-3.280905553	-3.280905553
FHL3	4.194499573	2.545620035	4.483018669	4.211408565	4.233080899	3.948599571	4.321930228	3.618971791	4.984237122	4.700344396	3.173899321	4.334774462	5.073376706	4.56698769	4.773117057	5.00222422	5.630024168	4.616508336
UTP11	4.27681496	3.753411769	5.224556582	5.185870486	4.435821911	4.802137245	4.180161605	5.206666617	4.552227348	6.045176814	3.782751947	4.393373892	3.92091494	4.370253404	4.560044677	4.471504608	4.476715841	4.737787461
POU3F1	5.074959421	4.136120058	6.211697026	5.239095727	4.896710361	4.800096973	4.451005753	4.734417197	5.813124199	4.970364119	6.26571039	4.910878623	5.46798365	4.345638583	5.609440996	4.849830367	4.167338892	5.594956545
AL139158.2	2.378695376	0.55437129	2.300093568	1.458201518	2.47616469	2.308129296	2.600530258	1.648438573	3.248994482	1.570236305	2.912788186	2.030203339	2.03353023	1.504970402	2.393449823	0.901211484	1.209748024	2.139301335
AL139158.1	-1.855806938	-3.280905553	-1.611914342	-2.751622607	-1.527143048	-1.127439891	-3.280905553	-1.898246539	-3.280905553	-2.730614757	-1.170088568	-1.719545938	-3.280905553	-3.280905553	-3.280905553	-3.280905553	-2.605809762	-3.280905553
MIR3659	-1.394735614	-3.280905553	-2.217429659	-2.751622607	-2.152490314	-3.280905553	-3.280905553	-2.661888551	-3.280905553	-3.280905553	-1.660507331	-1.887984392	-3.280905553	-2.119618647	-3.280905553	-3.280905553	-2.605809762	-3.280905553
AL139158.3	-2.861835184	2.848845116	-1.013410847	-2.751622607	-2.906231989	-2.176803233	-3.280905553	-1.898246539	-1.299582411	-2.730614757	-0.700992318	-1.307486136	-3.280905553	-2.89228384	-3.280905553	-3.280905553	-2.605809762	-0.945456732
LINC01343	-2.272851055	-3.280905553	-1.013410847	-0.523508411	-2.152490314	-1.558744888	-2.049663921	0.202038093	-3.280905553	0.82789731	-0.804752637	-0.311964239	-0.586965805	-2.89228384	-1.145219917	-0.274243108	-2.605809762	0.103584398
AL513479.1	-2.049311653	-3.280905553	-3.280905553	-1.809537631	-2.609075689	-1.558744888	-2.049663921	-2.661888551	-0.494915459	-3.280905553	-1.315790471	-3.280905553	-2.698500152	-3.280905553	-3.280905553	-3.280905553	-3.280905553	-3.280905553
RNU6-753P	-3.280905553	-3.280905553	-3.280905553	-3.280905553	-3.280905553	-3.280905553	-3.280905553	-3.280905553	-3.280905553	-3.280905553	-3.280905553	-3.280905553	-3.280905553	-3.280905553	-3.280905553	-3.280905553	-3.280905553	-3.280905553
LINC01685	-2.861835184	-3.280905553	-3.280905553	-2.751622607	-3.280905553	-2.460065816	-3.280905553	-3.280905553	-3.280905553	-3.280905553	-3.280905553	-2.558055302	-2.284742904	-3.280905553	-3.280905553	-3.280905553	-3.280905553	-2.537163757
AL354702.1	-1.394735614	-3.280905553	-0.366386015	0.643458004	-1.659933029	-1.257389203	0.277547763	0.455055486	-1.299582411	0.321401662	-0.129781275	-1.192696954	0.921279327	1.277813558	0.202378522	0.829552207	1.047822444	1.216350672
AL354702.2	-2.537492767	2.545620035	-1.611914342	-2.060801544	-1.80619596	-3.280905553	-2.537739817	-3.280905553	-3.280905553	-2.730614757	-2.114344764	-2.298571417	-3.280905553	-2.89228384	-3.280905553	-2.370457825	-3.280905553	-3.280905553
RRAGC	3.931447012	3.5665016	5.005346371	5.226850987	4.218968359	5.198909185	3.86027902	5.752430689	4.145492804	6.442319113	4.148391297	4.651394083	3.624362792	3.820615004	4.105633839	4.104955389	4.033122378	5.218400584
AL139260.2	-3.280905553	-3.280905553	-3.280905553	-3.280905553	-3.280905553	-3.280905553	-3.280905553	-3.280905553	-3.280905553	-3.280905553	-3.280905553	-3.280905553	-3.280905553	-3.280905553	-3.280905553	-3.280905553	-3.280905553	-3.280905553
AL139260.1	1.850175047	1.502927709	2.440826335	1.359104028	1.479105715	1.183562194	1.214983522	1.458929686	2.218246957	1.010052046	3.045518156	1.684668039	1.384136996	0.355806997	0.088527822	0.193625297	0.272534843	0.278856919
MYCBP	3.665765113	3.532852535	4.389628278	4.630651417	3.855298539	4.273758987	4.135333624	5.01828151	4.145492804	5.349136145	3.616965772	3.984505852	3.798929009	4.383504736	3.693467459	3.715331072	3.706691453	3.986953326
AL139260.3	-1.855806938	-3.280905553	-3.280905553	-2.365252024	-2.362795316	-2.812878118	-3.280905553	-2.661888551	-3.280905553	-3.280905553	-1.660507331	-2.874673946	-3.280905553	-3.280905553	-3.280905553	-3.280905553	-3.280905553	-3.280905553
GJA9	-0.76516284	-0.623394042	-0.719011574	-0.962182253	-1.405551917	-1.257389203	-1.685624236	-1.032735508	0.018581122	-1.766140274	0.376477663	-1.192696954	-1.701061791	-2.89228384	-1.849427215	-1.816625471	-2.147732954	-3.280905553
RHBDL2	4.725672658	4.576830125	5.827554066	5.29378501	4.685448599	4.642777791	4.582057803	5.401768523	5.213842694	5.66932029	5.710224572	4.562258522	4.362499538	4.094845374	5.237759325	4.186094647	3.726899872	5.199452477
RNU6-605P	-2.861835184	-3.280905553	-0.85871474	-3.280905553	-2.609075689	-1.736872946	-3.280905553	-1.628619395	-3.280905553	-2.730614757	-2.114344764	-3.280905553	-2.284742904	-3.280905553	-3.280905553	-3.280905553	-3.280905553	-3.280905553
RF00019	-3.280905553	-3.280905553	-3.280905553	-3.280905553	-3.280905553	-3.280905553	-3.280905553	-3.280905553	-3.280905553	-3.280905553	-3.280905553	-3.280905553	-3.280905553	-3.280905553	-3.280905553	-3.280905553	-3.280905553	-3.280905553
EIF1P2	-3.280905553	-3.280905553	-2.65331701	-3.280905553	-3.280905553	-3.280905553	-3.280905553	-3.280905553	-3.280905553	-3.280905553	-1.869653345	-3.280905553	-3.280905553	-3.280905553	-3.280905553	-3.280905553	-3.280905553	-3.280905553
AKIRIN1	4.781312843	3.532852535	4.497415688	4.980324719	4.830185129	5.102865753	5.110986076	5.596794691	4.838885043	6.061781727	5.070970214	5.483445723	4.355304228	4.920610017	5.158862343	4.803827568	4.652517997	4.434020681
NDUFS5	6.785445815	5.379152003	7.997187113	7.863495072	7.183190571	7.692222356	7.739928281	6.963510343	7.506329156	8.209864747	6.933013468	7.281929655	7.792230597	7.668443712	7.461114183	7.303598827	7.673176849	7.918155837
MACF1	8.854960874	7.596026538	8.453896142	8.326164666	8.273530515	7.898669219	8.401799813	8.564373472	8.678206434	8.59781037	8.877103409	8.611084029	7.743458918	8.073793092	8.564151842	8.223245278	8.153676193	7.479958723
RNU6-608P	-1.855806938	-3.280905553	-0.083243606	-2.060801544	-1.80619596	-2.176803233	-3.280905553	-1.628619395	-3.280905553	-2.021999248	-1.47787749	-1.568733186	-3.280905553	-3.280905553	-3.280905553	-3.280905553	-3.280905553	-3.280905553
RNA5SP44	-0.459770327	-3.280905553	-2.65331701	-2.365252024	-1.659933029	-2.460065816	-3.280905553	-2.230120576	-1.299582411	-2.021999248	-1.660507331	-1.887984392	-3.280905553	-2.334229835	-1.849427215	-2.755022734	-2.147732954	-3.280905553
AL356055.1	-2.861835184	-3.280905553	-1.013410847	-2.751622607	-2.609075689	-3.280905553	-3.280905553	-2.230120576	-0.494915459	-3.280905553	-3.280905553	-2.874673946	-3.280905553	-3.280905553	-3.280905553	-3.280905553	-3.280905553	-3.280905553
AL442071.1	-0.682543763	2.902529614	0.642195183	-0.264518474	-1.527143048	-1.736872946	-0.946603705	-1.401536253	-1.299582411	-1.548895099	0.713412779	-1.719545938	-3.280905553	-1.932837161	-1.849427215	-2.755022734	-3.280905553	-3.280905553
HSPE1P8	-1.153055354	-3.280905553	4.23E-06	-1.244408569	-1.659933029	-1.008234542	-1.685624236	-1.032735508	-1.299582411	-1.548895099	-1.037761113	-2.078720442	-2.698500152	-2.586440542	-3.280905553	-3.280905553	-2.605809762	-3.280905553
BMP8A	1.673237157	-3.280905553	0.534621696	-0.431914354	0.336011266	0.448423357	0.35778938	0.719382448	0.018581122	-1.043633503	0.376477663	0.560464774	0.034107945	0.425795426	1.349104618	-0.124402371	-1.520978011	-0.459068971
OXCT2P1	3.056887116	-1.411145063	-2.65331701	-2.365252024	-1.968977728	-3.280905553	-1.395183194	-3.280905553	-3.280905553	-2.730614757	-3.280905553	-2.874673946	-2.698500152	-3.280905553	1.246664337	-2.755022734	-2.605809762	-3.280905553
PPIEL	4.080835351	4.305106793	3.808202096	3.459584894	4.100804374	3.755748957	3.985532092	4.061474421	3.248994482	2.301122414	4.047716571	3.836926326	3.624362792	3.42731765	3.37925506	3.172668494	3.346398605	2.585350314
PABPC4	6.747767799	5.7597523	7.170830695	7.103227241	6.525455891	6.634312096	6.526233348	6.618920097	7.716517766	7.225413939	7.833813801	7.792302252	7.157464442	6.912746559	6.755114021	7.068497086	7.144527018	7.539828297
AL365277.1	-1.855806938	-3.280905553	-1.611914342	-2.060801544	-1.80619596	-3.280905553	-3.280905553	-2.230120576	-3.280905553	-1.548895099	-0.916557853	-1.719545938	-3.280905553	-3.280905553	-1.454776321	-2.755022734	-3.280905553	-3.280905553
SNORA55	-1.53267621	-3.280905553	-2.217429659	-1.59561189	-1.968977728	-2.460065816	-0.604918468	-1.898246539	-3.280905553	-2.33323067	-2.780185289	-2.874673946	-0.965122128	-1.767489264	-1.454776321	-2.370457825	-2.147732954	-3.280905553
HEYL	2.48975036	-3.280905553	1.361746231	2.207029604	2.281678808	0.122419893	2.924159146	0.942697415	1.339000637	-0.908112912	0.596087991	2.110645259	3.569456932	3.557733071	2.860413068	3.606990531	3.541571257	1.837024771
AL035404.2	-2.861835184	-3.280905553	-2.217429659	-3.280905553	-3.280905553	-2.812878118	-3.280905553	-3.280905553	-3.280905553	-3.280905553	-3.280905553	-2.298571417	-3.280905553	-3.280905553	-3.280905553	-3.280905553	-3.280905553	-3.280905553
NT5C1A	-2.861835184	-3.280905553	-3.280905553	-3.280905553	-2.362795316	-3.280905553	-3.280905553	-3.280905553	-3.280905553	-3.280905553	-3.280905553	-3.280905553	-1.963583505	-3.280905553	-2.394460913	-1.816625471	-3.280905553	-3.280905553
HPCAL4	2.044611196	-3.280905553	-1.883134772	-1.244408569	-2.152490314	-1.736872946	-3.280905553	-1.401536253	0.018581122	-2.33323067	0.226634717	-0.437087446	-0.702344319	-0.104950706	0.817015427	0.454053548	-2.147732954	-2.048842558
PPIE	5.197274838	2.954287908	5.650459826	5.642215081	5.578634327	5.832789827	5.323219844	5.30650862	5.128838832	5.502972249	4.303027912	4.894742278	5.79623209	5.696300553	5.244420311	5.185603795	5.530063788	5.594956545
AL035404.1	-1.53267621	3.426923468	-1.186709201	-1.096405094	-2.609075689	-3.280905553	-1.395183194	-1.628619395	-3.280905553	-2.33323067	-1.47787749	-2.874673946	-3.280905553	-2.89228384	-3.280905553	-2.370457825	-1.8005844	-2.537163757
RNU7-121P	-3.280905553	-3.280905553	-3.280905553	-3.280905553	-3.280905553	-3.280905553	-3.280905553	-3.280905553	-3.280905553	-3.280905553	-3.280905553	-3.280905553	-3.280905553	-3.280905553	-3.280905553	-3.280905553	-3.280905553	-3.280905553
BMP8B	2.857326029	2.902529614	1.264086488	1.458201518	1.876780924	2.42924154	1.298680237	1.061778702	1.154713274	0.706432293	0.675354886	1.328838882	1.734014396	2.083263228	2.675621985	2.468031242	2.196749221	1.127493667
OXCT2	3.700815203	-3.280905553	-3.280905553	-2.751622607	-1.293416759	-1.558744888	0.192578956	-1.898246539	-3.280905553	-2.730614757	-1.47787749	-1.432204309	0.104460599	-2.586440542	4.09092572	-1.417408617	-1.286863933	-1.394139643
AL033527.3	-0.852802234	-3.280905553	-3.280905553	-2.751622607	-2.152490314	-2.460065816	-2.049663921	-2.661888551	-3.280905553	-1.548895099	-1.869653345	-1.307486136	-2.284742904	-1.248303523	-1.849427215	-1.603252164	-1.520978011	-3.280905553
AL033527.1	-3.280905553	-3.280905553	-3.280905553	-3.280905553	-3.280905553	-3.280905553	-3.280905553	-3.280905553	-3.280905553	-3.280905553	-3.280905553	-3.280905553	-3.280905553	-3.280905553	-3.280905553	-3.280905553	-3.280905553	-3.280905553
AL033527.5	-0.151208525	0.257493058	-1.013410847	-0.962182253	-0.427414987	-0.700321023	0.192578956	0.056674576	-3.280905553	-1.193216707	-0.271265228	0.423206215	-0.480135209	-0.436350732	-0.674063307	-1.816625471	-1.520978011	-3.280905553
AL033527.4	-1.53267621	-3.280905553	-1.883134772	-1.809537631	-1.001404538	-1.257389203	-3.280905553	-1.628619395	-3.280905553	-2.33323067	0.117329197	-0.64781943	-1.47903569	-2.586440542	-2.394460913	-2.755022734	-2.605809762	0.193880748
TRIT1	4.253396893	4.201831215	4.87082042	4.890026907	4.622513041	4.656375192	3.825426929	4.801549554	4.41535634	4.700344396	3.813739798	4.070339847	3.973554555	4.356879227	4.258237954	4.078151086	3.9723511	4.558206758
RF00019	-0.682543763	-3.280905553	0.642195183	0.021301489	-1.092329332	0.448423357	0.433802188	0.857473115	-0.494915459	0.20662946	0.713412779	0.10195156	-3.280905553	-3.280905553	-3.280905553	-3.280905553	-3.280905553	-3.280905553
MYCL	4.53382877	2.246734814	4.277310493	5.124961466	5.405640392	5.951517614	3.99183252	5.145066257	3.844062238	4.171482421	3.463517472	4.052995205	4.223204386	4.638737516	5.28698286	4.611607694	4.565423964	5.939703018
AL033527.2	-2.272851055	-3.280905553	-3.280905553	-2.751622607	-2.152490314	-2.176803233	-2.537739817	-1.898246539	-3.280905553	-3.280905553	-3.280905553	-2.078720442	-1.963583505	-2.89228384	-3.280905553	-3.280905553	-2.147732954	-3.280905553
RF00019	-3.280905553	-3.280905553	-3.280905553	-3.280905553	-3.280905553	-3.280905553	-3.280905553	-2.230120576	-1.299582411	-3.280905553	-2.780185289	-3.280905553	-3.280905553	-3.280905553	-3.280905553	-3.280905553	-3.280905553	-3.280905553
MFSD2A	5.703793631	4.285034662	6.235510937	4.946588568	6.174493821	6.348377746	5.494952434	5.684463788	5.621967503	5.203348853	6.141227692	5.217619386	7.045688766	5.543336932	6.08066074	4.858857485	5.050128255	5.460449824
AL663070.1	2.696834375	-0.623394042	2.180277622	2.896156824	3.106877044	2.824047416	2.771400392	2.324610261	1.782340904	2.793909385	1.964280542	0.773122203	4.387404224	4.807181068	4.575975753	3.083065479	3.805016492	3.027315829
CAP1	5.784069473	3.389811906	4.776574281	5.879721964	5.516527697	4.584700677	4.798781387	5.446227274	4.394698591	7.417877445	4.431309496	6.074482795	4.273692705	6.052122331	7.144213151	6.392254805	5.945256595	4.972731494
PPT1	4.779492331	4.805397039	5.182853162	5.743921986	5.735568336	6.326572768	4.834275225	6.204655518	5.011629376	6.243791373	5.225461106	6.729792311	5.199271009	6.128878284	5.267494515	6.24165635	6.274160552	5.90670618
AL512599.1	-3.280905553	-3.280905553	-3.280905553	-2.365252024	-2.362795316	-3.280905553	-0.946603705	-3.280905553	-3.280905553	-3.280905553	-3.280905553	-3.280905553	-3.280905553	-2.586440542	-3.280905553	0.07468893	-3.280905553	-3.280905553
RLF	3.888176242	3.838506535	3.478798118	3.850112556	3.540478725	3.523221513	3.242170875	4.559953458	3.338245755	4.918886059	3.58652912	3.873614776	3.033433921	3.418761597	3.663959117	3.77377267	3.337664282	3.747072798
RNU6-1237P	-2.049311653	-3.280905553	-1.611914342	-2.365252024	-2.362795316	-1.736872946	-3.280905553	-3.280905553	-3.280905553	-3.280905553	-1.869653345	-3.280905553	-3.280905553	-3.280905553	-3.280905553	-2.755022734	-3.280905553	-3.280905553
TMCO2	-0.946111758	-3.280905553	-3.280905553	-3.280905553	-1.527143048	-1.736872946	-2.049663921	-1.898246539	-1.299582411	-3.280905553	-0.700992318	-2.298571417	-2.698500152	-2.586440542	-3.280905553	-2.755022734	-1.520978011	-3.280905553
AL050341.2	1.397493001	-3.280905553	1.361746231	1.871704326	2.168743183	1.3490018	1.257438743	1.622842895	2.309361352	1.972723247	1.189039598	1.743516772	1.959539786	1.333498074	1.077922528	1.447517487	1.693249367	0.764695105
ZMPSTE24	5.012782103	5.379152003	4.851336843	4.779396008	4.435821911	4.282553978	4.526723824	5.959596192	4.514428196	5.981148643	4.556980693	4.59658239	3.112380134	3.977405301	5.119547314	4.429708119	4.587695329	4.933954205
AL050341.1	-2.537492767	-3.280905553	-2.65331701	-3.280905553	-3.280905553	-3.280905553	-3.280905553	-2.230120576	-1.299582411	-3.280905553	-2.409188389	-3.280905553	-3.280905553	-3.280905553	-3.280905553	-3.280905553	-3.280905553	-3.280905553
COL9A2	3.947750048	3.944680426	0.742301125	3.495025565	3.943767842	2.807892506	2.897561019	1.88214404	2.120987921	2.15401138	2.766598068	4.291058594	3.556966565	3.607521142	3.814790722	4.627541207	3.733573594	1.970746479
AL031985.2	-2.537492767	-3.280905553	-2.65331701	-2.751622607	-2.609075689	-2.176803233	-1.685624236	-3.280905553	-3.280905553	-3.280905553	-3.280905553	-3.280905553	-2.284742904	-1.932837161	-3.280905553	-2.755022734	-2.147732954	-3.280905553
SMAP2	5.395709453	5.962925194	5.405298098	5.495362815	5.223249444	5.313479649	5.148127987	5.310522429	5.648384913	6.071038682	5.786962869	6.391521006	5.411867752	6.346369481	6.765571086	6.327073936	5.514647677	6.137541482
AL031985.1	-3.280905553	-3.280905553	-3.280905553	-3.280905553	-2.906231989	-1.736872946	-3.280905553	-2.661888551	-3.280905553	-1.043633503	-3.280905553	0.493467233	-3.280905553	-2.89228384	-3.280905553	-3.280905553	-3.280905553	-3.280905553
AL031985.4	-3.280905553	-3.280905553	-1.383703068	-2.060801544	-2.362795316	-1.736872946	-3.280905553	-3.280905553	-1.299582411	-2.730614757	-1.660507331	-1.719545938	-2.698500152	-3.280905553	-3.280905553	-2.755022734	-3.280905553	-3.280905553
ZFP69B	0.006523668	2.848845116	-0.719011574	-0.72623597	-1.001404538	-0.795838621	-2.537739817	0.455055486	0.018581122	-0.287102142	-2.114344764	-0.373169794	-1.286665413	-1.484666284	-1.849427215	0.3034989	-3.280905553	-3.280905553
AL031985.3	0.930684302	-3.280905553	4.23E-06	0.802786202	0.619977604	0.814606348	-0.097238466	1.487574699	-0.494915459	1.449242327	0.226634717	0.349347437	-1.47903569	0.985085186	1.016984708	0.07468893	0.117888692	-1.152425301
AL603839.4	-2.049311653	3.389811906	-3.280905553	-2.060801544	-1.80619596	-3.280905553	-3.280905553	-2.661888551	-3.280905553	-2.730614757	-2.409188389	-2.558055302	-3.280905553	-2.119618647	-2.394460913	-2.755022734	-3.280905553	-3.280905553
ZFP69	1.559023221	-3.280905553	1.539223382	2.008789014	1.852608975	2.016347991	1.488863322	2.624568599	1.154713274	2.496992176	1.916138158	2.653744299	1.840912667	2.005401932	1.534448212	1.689358728	0.711642619	0.822450926
AL603839.3	-0.151208525	1.869302633	0.418376102	0.415835692	0.370467663	0.362547548	1.171240961	0.566661411	0.943389687	-0.908112912	0.512211385	0.349347437	-0.480135209	-0.867314304	-0.890492642	0.135382412	-0.361807565	-2.048842558
EXO5	2.020151266	-3.280905553	1.482456067	1.95889617	1.764667803	2.460580844	1.749020083	1.924662937	1.502391553	2.382688105	1.899726955	2.840552679	2.453020518	2.511143167	1.444750766	1.99797263	1.693249367	1.559811626
AL603839.1	-3.280905553	-3.280905553	-3.280905553	-3.280905553	-3.280905553	-3.280905553	-3.280905553	-3.280905553	-3.280905553	-3.280905553	-3.280905553	-3.280905553	-3.280905553	-3.280905553	-3.280905553	-3.280905553	-3.280905553	-3.280905553
AL603839.2	-0.530273949	-1.411145063	-2.217429659	-0.72623597	-0.487858042	-0.700321023	-0.604918468	-0.387554908	-1.299582411	-2.021999248	-1.660507331	-0.574101911	-1.963583505	-0.635799753	-2.394460913	-2.067127097	-3.280905553	-3.280905553
ZNF684	0.672715945	-1.411145063	0.642195183	0.72532047	1.162583798	1.23279774	1.171240961	0.670250076	0.018581122	0.265156584	0.554759163	0.773122203	0.959742518	0.676050566	-0.485906775	1.002438687	1.170938393	-3.280905553
AL356379.1	-3.280905553	-3.280905553	-3.280905553	-3.280905553	-3.280905553	-3.280905553	-2.537739817	-3.280905553	-3.280905553	-3.280905553	-3.280905553	-3.280905553	-3.280905553	-3.280905553	-3.280905553	-3.280905553	-3.280905553	-3.280905553
GTF2F2P2	-3.280905553	1.973313035	-3.280905553	-3.280905553	-3.280905553	-3.280905553	-3.280905553	-3.280905553	-3.280905553	-3.280905553	-2.780185289	-3.280905553	-3.280905553	-3.280905553	-3.280905553	-3.280905553	-3.280905553	-3.280905553
RIMS3	4.555266999	1.194033502	3.725004313	4.705679863	3.830760866	3.436565325	3.738177504	4.056703068	3.64853716	5.736794391	4.465163217	4.614428555	3.665667961	4.017623621	4.930096666	4.622249564	4.299150882	4.877171862
AL031289.1	-3.280905553	-3.280905553	-2.217429659	-2.365252024	-2.152490314	-2.812878118	-3.280905553	-3.280905553	-3.280905553	-3.280905553	-1.47787749	-3.280905553	-3.280905553	-2.586440542	-1.849427215	-2.370457825	-2.147732954	-3.280905553
NFYC-AS1	-0.530273949	1.194033502	-1.883134772	-0.962182253	-1.189372352	-1.940133812	-1.685624236	-1.032735508	-3.280905553	-2.021999248	-0.513488688	-1.192696954	-3.280905553	-1.248303523	-1.849427215	-0.630652826	-0.609538558	-1.152425301
NFYC	5.701872557	4.560223703	5.946442012	5.912856928	5.924970165	5.8106654	5.838679105	5.573601503	5.66573155	6.034700847	5.617931336	5.581464625	5.906179515	6.038224999	6.459811418	6.014117826	6.033085011	5.852289369
MIR30E	-2.537492767	-3.280905553	-3.280905553	-3.280905553	-2.152490314	-3.280905553	-3.280905553	-3.280905553	-3.280905553	-3.280905553	-3.280905553	-2.558055302	-2.284742904	-3.280905553	-2.394460913	-3.280905553	-2.605809762	-3.280905553
MIR30C1	-0.946111758	-3.280905553	-3.280905553	-3.280905553	-2.906231989	-3.280905553	-3.280905553	-2.661888551	-3.280905553	-3.280905553	-1.869653345	-2.874673946	-3.280905553	-3.280905553	-3.280905553	-2.755022734	-3.280905553	-3.280905553
KCNQ4	2.657727513	-0.623394042	1.006665283	1.595147161	2.436058762	-1.127439891	2.842846838	0.455055486	1.904271426	-0.054573517	0.512211385	-0.574101911	1.642399465	0.204738902	1.774262438	2.123130716	2.444648641	-1.394139643
RN7SL326P	-3.280905553	0.55437129	-1.883134772	-1.809537631	-3.280905553	-3.280905553	-3.280905553	-1.898246539	-1.299582411	-2.730614757	-2.780185289	-3.280905553	-3.280905553	-1.932837161	-3.280905553	-2.755022734	-3.280905553	-3.280905553
CITED4	5.594141362	2.848845116	6.276783953	5.948447381	5.57032104	5.181773163	5.14530462	5.008431477	5.595057322	8.040089701	5.680511786	5.427340103	5.675765806	5.600252135	7.611674103	5.826697553	6.424024827	8.070801078
AC119677.1	-2.537492767	-3.280905553	-3.280905553	-3.280905553	-2.906231989	-3.280905553	-3.280905553	-3.280905553	-3.280905553	-2.730614757	-3.280905553	-3.280905553	-3.280905553	-3.280905553	-3.280905553	-3.280905553	-3.280905553	-3.280905553
AL391730.1	-3.280905553	-3.280905553	-3.280905553	-3.280905553	-3.280905553	-3.280905553	-3.280905553	-3.280905553	-3.280905553	-3.280905553	-3.280905553	-3.280905553	-3.280905553	-3.280905553	-3.280905553	-3.280905553	-3.280905553	-3.280905553
UBE2V1P8	-3.280905553	-3.280905553	-3.280905553	-3.280905553	-3.280905553	-3.280905553	-3.280905553	-3.280905553	-3.280905553	-3.280905553	-2.780185289	-3.280905553	-3.280905553	-3.280905553	-3.280905553	-3.280905553	-3.280905553	-3.280905553
CTPS1	4.663858257	2.954287908	5.46328791	4.750359961	4.349930841	4.816338921	4.76239224	5.061792897	4.642606996	5.748380779	4.324703886	4.704199336	4.415350041	5.049516199	5.340811748	4.692099355	4.680418875	4.853125389
SLFNL1-AS1	2.007764009	0.80046084	1.884152014	1.306879986	1.912296039	1.755026455	0.876632918	0.812895539	0.396512709	1.043877274	1.342635217	1.699606794	0.756270552	1.15954981	0.202378522	0.40559362	1.004332883	-3.280905553
SLFNL1	0.849714003	-3.280905553	-0.366386015	0.021301489	-0.109899548	-1.400212768	0.005972926	-0.104993696	-1.299582411	0.903540653	-0.271265228	-0.090212683	-0.702344319	0.204738902	1.13639038	0.135382412	-0.609538558	-0.76448873
SCMH1	4.414560895	3.693759046	3.464213158	4.229056161	4.905548878	4.112120873	4.301786438	3.795451434	4.35247395	3.668588994	3.626970281	4.25864131	4.935436956	5.287807157	4.141761194	4.794448326	5.853265626	3.678353701
RPL23AP17	-3.280905553	-3.280905553	-3.280905553	-2.365252024	-1.968977728	-3.280905553	-3.280905553	-2.230120576	-3.280905553	-2.33323067	-2.780185289	-3.280905553	-3.280905553	-2.586440542	-3.280905553	-3.280905553	-3.280905553	-3.280905553
AC093151.3	-1.268840606	1.973313035	-2.217429659	-2.060801544	-2.152490314	-1.736872946	-0.604918468	-2.661888551	-1.299582411	-3.280905553	-3.280905553	-2.558055302	-2.698500152	-3.280905553	-3.280905553	-2.370457825	-1.8005844	-0.603711695
AC093151.1	-3.280905553	-3.280905553	-3.280905553	-3.280905553	-3.280905553	-3.280905553	-3.280905553	-3.280905553	-3.280905553	-3.280905553	-3.280905553	-3.280905553	-3.280905553	-3.280905553	-3.280905553	-2.755022734	-3.280905553	-3.280905553
FOXO6	2.183253336	2.902529614	0.356541076	0.72532047	1.900554542	0.846589733	2.771400392	0.5119374	1.502391553	-0.373758821	0.376477663	-1.086371755	2.015385321	1.277813558	3.024199708	3.121078612	3.447282869	2.389084414
AC093151.2	0.470925684	-3.280905553	-1.186709201	-0.621314206	-0.487858042	-0.371192373	0.35778938	-1.898246539	-3.280905553	-2.730614757	-0.000941738	-2.558055302	-0.380672866	0.035981797	-0.319482546	-1.105056861	-0.1504464	-3.280905553
RNA5SP45	-3.280905553	-3.280905553	-3.280905553	-3.280905553	-3.280905553	-3.280905553	-3.280905553	-3.280905553	-3.280905553	-3.280905553	-3.280905553	-3.280905553	-3.280905553	-3.280905553	-3.280905553	-3.280905553	-3.280905553	-3.280905553
EDN2	2.904861832	2.735083815	1.862070055	2.235247751	1.494809159	2.439763798	-0.208406553	0.395838477	-1.299582411	0.6193744	1.832149058	0.349347437	1.296693037	1.982361592	3.11423011	0.969479211	1.284369044	-3.280905553
HIVEP3	3.836580423	4.136120058	4.118726699	4.416316804	4.061801257	4.147856333	3.484830234	5.052236475	3.338245755	3.996841546	5.717265499	5.428461449	4.534810771	4.703569653	4.204594603	4.892214864	3.733573594	3.394020954
AL445933.2	-1.53267621	3.004253446	-3.280905553	-3.280905553	-2.362795316	-3.280905553	-3.280905553	-2.230120576	-3.280905553	-2.021999248	-1.660507331	-1.719545938	-1.116954182	-3.280905553	-1.849427215	-2.755022734	-3.280905553	-3.280905553
AL445933.1	3.525091294	2.403903683	4.522269852	3.417106118	3.106877044	2.560385524	3.604778488	4.670268698	0.695710349	1.397852831	3.898776318	2.622729884	3.296452275	2.685323702	3.21262257	3.113555691	1.608652375	2.139301335
AC119676.1	-3.280905553	-3.280905553	-3.280905553	-3.280905553	-3.280905553	-3.280905553	-3.280905553	-3.280905553	-3.280905553	-3.280905553	-3.280905553	-3.280905553	-3.280905553	-3.280905553	-3.280905553	-3.280905553	-3.280905553	-3.280905553
HNRNPFP1	-3.280905553	1.502927709	-3.280905553	-3.280905553	-3.280905553	-3.280905553	-3.280905553	-3.280905553	-3.280905553	-3.280905553	-3.280905553	-3.280905553	-3.280905553	-3.280905553	-3.280905553	-3.280905553	-3.280905553	-3.280905553
AC114492.1	-3.280905553	-3.280905553	-3.280905553	-3.280905553	-3.280905553	-3.280905553	-3.280905553	-3.280905553	-3.280905553	-3.280905553	-3.280905553	-3.280905553	-3.280905553	-3.280905553	-3.280905553	-3.280905553	-3.280905553	-3.280905553
GUCA2B	-1.855806938	-1.411145063	-1.383703068	-2.365252024	-1.80619596	-1.940133812	-2.537739817	-3.280905553	-3.280905553	-2.33323067	-0.513488688	-2.874673946	-1.116954182	-1.932837161	-0.890492642	-3.280905553	-3.280905553	-2.048842558
GUCA2A	-2.537492767	-3.280905553	-3.280905553	-3.280905553	-3.280905553	-3.280905553	-3.280905553	-3.280905553	-3.280905553	-3.280905553	-2.780185289	-3.280905553	-3.280905553	-3.280905553	-3.280905553	-3.280905553	-3.280905553	-3.280905553
FOXJ3	4.99249436	5.051001159	4.794174246	5.08093588	5.198290183	5.158072925	4.690617354	5.265744112	4.854097204	4.902847125	4.575180036	4.870194223	4.952226316	5.022947373	5.010450496	5.05030023	5.370089694	4.587652034
AC096540.1	-0.852802234	-3.280905553	-0.265703228	-1.809537631	0.068591475	-1.257389203	-0.328861365	-0.878558024	-3.280905553	-2.021999248	-1.660507331	-0.894685951	-0.200221409	-1.619158339	-1.454776321	-0.848442178	-0.751428823	-3.280905553
RIMKLA	0.278109291	3.5665016	0.789864307	1.434057959	1.900554542	-0.700321023	1.917343909	-0.612268164	0.396512709	-1.043633503	-0.804752637	-0.503968736	0.466867674	0.204738902	-0.319482546	1.948089808	0.913211513	-3.280905553
AL513331.1	-2.861835184	-3.280905553	-3.280905553	-3.280905553	-3.280905553	-3.280905553	-3.280905553	-3.280905553	-3.280905553	-3.280905553	-3.280905553	-2.558055302	-3.280905553	-3.280905553	-3.280905553	-3.280905553	-3.280905553	-3.280905553
ZMYND12	-0.207865881	3.09927477	-1.611914342	0.145447443	0.264526841	0.013934169	0.192578956	-0.19317165	0.396512709	0.6193744	-0.60419647	-0.437087446	-0.586965805	-0.056427324	-0.674063307	-0.274243108	0.033869528	0.764695105
PPCS	4.826094667	5.630498842	5.185078394	5.696503997	5.003480735	5.191145307	5.01526648	5.747997835	4.854097204	6.196641894	4.797421087	5.126590634	4.55379343	4.565050497	4.970832942	4.983774493	5.081855951	5.354318445
CCDC30	3.177918587	5.291320272	1.672076635	2.536755134	2.850339309	2.531162324	2.665030504	2.624568599	2.625287812	1.28923315	2.811153956	2.238898159	2.137853452	1.822900394	1.659332536	1.296242087	1.608652375	1.216350672
AL445669.1	-1.855806938	-3.280905553	-2.217429659	-1.409349591	-1.80619596	-1.127439891	-3.280905553	-3.280905553	-3.280905553	-3.280905553	-1.869653345	-2.558055302	-3.280905553	-3.280905553	-2.394460913	-2.067127097	-1.286863933	-3.280905553
TMSB4XP1	1.931120186	-0.116737631	0.477669398	1.797946173	0.782333867	1.944277147	2.842846838	0.9834931	3.539846786	1.523049279	2.614001666	3.438764442	3.618364318	5.570627648	2.072590502	4.010903209	4.267309636	-0.207146009
RNU6-536P	-0.946111758	-3.280905553	-2.217429659	-2.751622607	-1.001404538	-0.795838621	-1.685624236	-1.401536253	-3.280905553	-3.280905553	-3.280905553	-1.568733186	-3.280905553	-3.280905553	-3.280905553	-3.280905553	-2.605809762	-3.280905553
AL445669.2	-2.861835184	1.356731997	-1.383703068	-2.060801544	-2.362795316	-3.280905553	-3.280905553	-1.898246539	-1.299582411	-1.548895099	-2.409188389	-2.874673946	-3.280905553	-2.89228384	-3.280905553	-3.280905553	-2.605809762	-3.280905553
PPIH	4.124515532	-0.623394042	4.987608144	4.887806543	4.539774637	5.084542598	4.341796627	4.04229359	3.932709293	4.934748641	4.058845381	4.286118486	4.971177915	5.103900617	4.353740342	4.392892791	4.424053325	4.927388768
AC098484.2	0.006523668	1.502927709	-0.591650215	-1.096405094	-0.835127921	-0.23107935	-0.208406553	-0.287091944	-1.299582411	-2.021999248	-0.60419647	-0.253249963	0.104460599	-0.953549464	-1.145219917	-0.197378274	-0.609538558	0.193880748
YBX1	7.106923313	6.264012609	7.433412645	7.732902952	7.382318733	7.150554626	7.198399158	7.556550686	7.624148816	8.500866711	6.638841116	7.537912118	7.681519244	7.811754109	8.290909973	7.931274091	8.124775311	7.725361892
CLDN19	1.641516717	-3.280905553	-2.217429659	-1.809537631	-1.293416759	-2.460065816	0.433802188	-2.230120576	-3.280905553	-2.33323067	-3.280905553	-0.64781943	-1.286665413	-0.867314304	0.088527822	-0.355434806	0.539524779	-2.537163757
P3H1	4.210802405	1.757206975	3.859259222	4.317497561	4.676870011	4.408423496	4.42330374	4.066230047	3.844062238	2.773892956	3.7233753	5.454014734	5.47131547	5.517524811	4.264805271	5.429293543	5.341977723	4.632742159
C1orf50	3.110005672	3.532852535	3.154755109	2.614007866	2.468232202	2.917352854	2.68071485	2.446343807	2.309361352	2.090692774	2.920943169	2.482931932	1.326433829	2.10475873	0.886797274	2.167400548	2.627753084	1.689630475
AC098484.3	-3.280905553	-3.280905553	-2.65331701	-3.280905553	-3.280905553	-3.280905553	-3.280905553	-3.280905553	-3.280905553	-3.280905553	-3.280905553	-2.874673946	-3.280905553	-3.280905553	-3.280905553	-3.280905553	-3.280905553	-3.280905553
AC098484.1	-3.280905553	-3.280905553	-3.280905553	-3.280905553	-3.280905553	-3.280905553	-3.280905553	-3.280905553	-3.280905553	-3.280905553	-3.280905553	-3.280905553	-3.280905553	-3.280905553	-3.280905553	-3.280905553	-3.280905553	-3.280905553
TMEM269	0.672715945	2.070326474	0.29193661	-0.345789907	-0.313633348	-0.371192373	-1.395183194	-2.661888551	-0.494915459	-1.043633503	0.889957786	0.744595332	-0.480135209	-0.867314304	-0.674063307	-0.630652826	-0.751428823	-3.280905553
SVBP	2.48975036	2.902529614	2.661440635	3.240434193	3.233951714	2.932333507	2.600530258	2.475237312	3.153855505	3.673999375	2.408958652	3.273880472	3.45294851	3.015454011	2.48629191	3.051916941	3.842543859	3.051669276
ERMAP	3.979813625	2.954287908	3.706534406	3.644543069	4.024421721	4.134963803	3.563075344	4.108339637	3.57699422	3.732211737	3.512908969	3.88018631	3.861210894	3.444279018	3.796776884	3.31064997	3.879119762	3.122356095
AL512353.1	0.236248803	-3.280905553	0.153341999	0.415835692	-0.36940275	-0.043529598	-1.685624236	0.056674576	0.018581122	-1.193216707	0.328238799	0.189216363	0.666102862	0.035981797	-0.319482546	-0.971051462	-0.609538558	-3.280905553
ZNF691	3.150009003	-0.116737631	3.259829882	3.198052173	3.670613566	3.533082442	3.511386257	3.539121846	3.338245755	2.926748993	3.304306849	3.94743836	4.086495361	4.144986626	3.560996933	3.806801367	3.792287264	4.01818407
AL512353.2	-2.049311653	1.194033502	-3.280905553	-3.280905553	-1.659933029	-3.280905553	-0.604918468	-3.280905553	-3.280905553	-3.280905553	-1.869653345	-2.874673946	-3.280905553	-2.586440542	-3.280905553	-2.370457825	-2.605809762	-3.280905553
AL512353.3	-2.272851055	-0.623394042	-3.280905553	-3.280905553	-3.280905553	-3.280905553	-2.537739817	-3.280905553	-3.280905553	-3.280905553	-3.280905553	-3.280905553	-3.280905553	-3.280905553	-1.849427215	-3.280905553	-2.605809762	-3.280905553
ATP6V1E1P1	1.149447194	-3.280905553	1.195102509	2.072737211	1.540919249	0.967871826	1.171240961	0.056674576	0.943389687	2.447304863	0.750492465	1.007270307	1.203605031	1.686997441	2.215044416	1.729284382	1.665597906	1.417145663
SLC2A1	7.282363929	5.039065829	8.975361869	8.364394672	7.276425432	7.902715645	6.880463708	8.332385199	6.593521133	8.715787738	7.305026907	7.904944516	7.853839123	8.541288465	8.109435401	7.852398742	7.682691984	8.482345118
ATP6V0CP4	-1.045876173	-3.280905553	-0.083243606	-0.523508411	-1.80619596	-1.257389203	-1.395183194	-1.898246539	-3.280905553	-1.766140274	-0.000941738	-1.086371755	0.104460599	-1.932837161	-1.454776321	-3.280905553	-3.280905553	-3.280905553
SLC2A1-AS1	4.261245227	4.158357994	4.213338465	3.268012608	4.037883005	3.95227889	4.071328498	3.497475977	3.716699294	2.690928829	5.291421786	4.358500613	3.544367116	2.840722208	1.57728877	1.842831249	3.100117926	2.517030187
AC099795.1	-1.045876173	-1.411145063	-0.85871474	-1.809537631	-0.686050193	-0.795838621	-3.280905553	-1.401536253	-0.494915459	-1.548895099	-0.000941738	-1.086371755	-1.116954182	-2.119618647	-1.145219917	-2.067127097	-1.520978011	-3.280905553
RNU6-880P	-1.53267621	-3.280905553	-1.611914342	-2.365252024	-2.152490314	-1.940133812	-2.049663921	-3.280905553	-3.280905553	-3.280905553	-1.869653345	-1.432204309	-0.965122128	-2.586440542	-3.280905553	-1.816625471	-3.280905553	-3.280905553
RF00026	-3.280905553	-3.280905553	-3.280905553	-2.751622607	-3.280905553	-3.280905553	-3.280905553	-3.280905553	-3.280905553	-3.280905553	-3.280905553	-3.280905553	-3.280905553	-3.280905553	-3.280905553	-3.280905553	-3.280905553	-3.280905553
AL161637.1	-3.280905553	-3.280905553	-3.280905553	-3.280905553	-3.280905553	-3.280905553	-3.280905553	-3.280905553	-3.280905553	-3.280905553	-3.280905553	-3.280905553	-3.280905553	-2.89228384	-3.280905553	-3.280905553	-3.280905553	-3.280905553
FAM183A	2.898166147	-1.411145063	3.145643412	2.973574925	3.384844585	4.030936984	2.800404922	2.967325118	2.01669515	2.602901066	3.571066561	2.742977189	3.281346228	3.221348848	2.369274761	1.964909785	1.487539365	2.227455744
EBNA1BP2	5.155774153	4.223086246	6.195231923	5.669614887	5.295636473	5.290410097	5.58313473	5.710517922	5.338056973	6.786872088	5.024422228	5.500607142	5.23106676	5.943729408	5.906817056	5.671402818	5.624648833	5.584562182
MIR6733	-3.280905553	-3.280905553	-3.280905553	-3.280905553	-3.280905553	-3.280905553	-3.280905553	-3.280905553	-3.280905553	-3.280905553	-3.280905553	-3.280905553	-3.280905553	-3.280905553	-3.280905553	-3.280905553	-3.280905553	-3.280905553
CFAP57	2.369043061	3.723893702	-0.85871474	0.365660859	0.591048769	-0.526391277	1.41577028	-1.205383115	-0.494915459	-0.373758821	0.117329197	0.624488592	-1.47903569	-0.317223101	2.1312705	-0.5329625	1.047822444	0.507336617
RNA5SP46	-3.280905553	-3.280905553	-3.280905553	-3.280905553	-2.906231989	-3.280905553	-2.537739817	-3.280905553	-3.280905553	-3.280905553	-3.280905553	-3.280905553	-3.280905553	-3.280905553	-3.280905553	-3.280905553	-3.280905553	-3.280905553
TMEM125	4.104295907	-0.623394042	4.114062835	4.333901086	3.628526205	3.209445212	4.31189349	3.293586452	4.170012699	4.519826379	4.192847496	2.375402079	3.397984847	2.656502672	5.104981075	3.552393071	3.495197212	4.466083667
C1orf210	3.613584825	2.327458461	3.535706743	3.863733428	3.060145515	2.460580844	4.196619381	3.511491934	3.683020741	4.46782109	3.44101096	1.403728115	2.733895865	2.428318633	4.786871157	3.25703037	3.047526507	4.272456269
TIE1	4.118767355	3.970046394	3.060940044	3.980858674	4.146257514	3.046887874	4.135333624	2.926063036	3.294310192	0.57379273	1.647905548	4.641757769	5.055729128	5.369992948	2.695203265	5.112006635	5.647798668	5.385788794
MPL	-0.096692385	-0.623394042	-0.265703228	-0.045021916	-0.158199703	0.173749438	0.433802188	-0.495540802	1.502391553	-0.670160811	0.675354886	0.230945998	0.355882005	-0.867314304	-0.170286199	0.011329539	-2.147732954	-2.048842558
AL139289.2	1.453370193	-1.411145063	1.511118917	0.464324008	1.555967498	1.326497732	1.943583075	0.61938528	0.695710349	-0.205356949	1.724448788	1.309492993	1.326433829	1.438806505	-0.890492642	0.792342048	0.412197273	1.750406839
CDC20	2.696834375	-0.116737631	4.656622595	4.146027707	3.517600848	3.677889021	4.418634579	4.103721032	2.760602719	4.992185417	3.800540707	4.522904667	4.505860087	4.86501002	4.347566483	4.034997296	3.058199281	4.5624502
ELOVL1	7.481383801	3.463104273	8.279518742	7.786030053	7.568903824	7.005811082	8.89577865	7.782507631	7.751464541	8.688313791	7.333180505	7.002491238	7.305272436	7.226100626	8.990115026	7.60896307	7.782610527	8.681537155
MIR6734	-3.280905553	-3.280905553	-3.280905553	-3.280905553	-3.280905553	-3.280905553	-3.280905553	-3.280905553	-3.280905553	-3.280905553	-3.280905553	-3.280905553	-3.280905553	-3.280905553	-3.280905553	-3.280905553	-3.280905553	-3.280905553
MED8	5.561672024	4.625532392	6.361861528	6.082629508	5.348449166	5.266965646	5.508198712	5.548330798	5.682872091	6.821412269	5.56166932	5.36193827	5.143973714	5.313419838	6.383412188	5.569236401	5.40395356	6.088361292
AL139289.1	2.183253336	2.735083815	1.539223382	1.167397467	0.832631477	0.489517451	1.126130543	1.648438573	0.943389687	1.202040692	2.156116325	0.828537536	-0.28762763	0.355806997	1.57728877	0.193625297	-0.055346955	0.507336617
SZT2	6.259352232	5.219106854	5.798780779	5.461424381	5.696209134	5.181773163	5.826393068	5.9544751	5.881533102	5.292224753	6.404493292	6.307470823	5.99219267	6.036827874	6.475467075	6.051999784	6.091401013	5.574092386
SZT2-AS1	-3.280905553	-3.280905553	-3.280905553	-3.280905553	-3.280905553	-2.812878118	-3.280905553	-3.280905553	-3.280905553	-3.280905553	-3.280905553	-3.280905553	-3.280905553	-2.586440542	-3.280905553	-3.280905553	-3.280905553	-3.280905553
MIR6735	-3.280905553	-3.280905553	-3.280905553	-3.280905553	-3.280905553	-3.280905553	-3.280905553	-3.280905553	-3.280905553	-3.280905553	-3.280905553	-3.280905553	-3.280905553	-3.280905553	-3.280905553	-3.280905553	-3.280905553	-3.280905553
HYI	-3.280905553	-3.280905553	-3.280905553	-3.280905553	-3.280905553	-3.280905553	-3.280905553	-3.280905553	-3.280905553	-3.280905553	-3.280905553	-3.280905553	-3.280905553	-3.280905553	-3.280905553	-3.280905553	-3.280905553	-3.280905553
HYI-AS1	-1.855806938	-3.280905553	-3.280905553	-2.751622607	-2.362795316	-3.280905553	-3.280905553	-2.661888551	-0.494915459	-2.730614757	-1.869653345	-3.280905553	-1.963583505	-2.89228384	-3.280905553	-3.280905553	-3.280905553	-3.280905553
PTPRF	8.806282137	6.584528282	8.636127451	8.26160806	8.440823617	8.021523836	8.30265453	7.9070187	7.945038716	7.826536854	8.455870694	7.445115681	8.759387246	7.777238893	9.259979127	8.432336278	8.082597428	8.243269006
AL451062.3	-3.280905553	-3.280905553	-3.280905553	-3.280905553	-3.280905553	-3.280905553	-3.280905553	-3.280905553	-3.280905553	-3.280905553	-3.280905553	-3.280905553	-3.280905553	-3.280905553	-2.394460913	-3.280905553	-3.280905553	-3.280905553
KDM4A	4.447036236	1.973313035	4.056887771	4.053972287	4.377722201	4.471317735	3.972848086	4.202063854	4.043020436	3.700751056	4.09533337	4.305778226	4.442764803	4.454288185	4.658092136	4.034997296	4.112071066	3.374846422
KDM4A-AS1	1.779068667	-3.280905553	-0.85871474	0.643458004	0.730219158	0.568352425	0.35778938	1.099384045	0.943389687	-0.564447951	1.105639836	0.560464774	-0.702344319	-0.009483003	0.40622315	-0.5329625	-0.1504464	-0.945456732
ST3GAL3	2.388283541	2.246734814	3.521688652	2.776443608	2.377968785	1.958982224	2.226056666	1.429704379	2.218246957	0.82789731	2.77562001	2.867260762	2.171016243	2.670985156	3.185188445	2.468031242	2.075910372	1.918735485
AL451062.1	-2.537492767	-3.280905553	-1.883134772	-2.365252024	-2.906231989	-2.460065816	-2.049663921	-1.401536253	-1.299582411	-2.33323067	-0.804752637	-1.568733186	-3.280905553	-2.334229835	-3.280905553	-2.755022734	-2.605809762	-3.280905553
RF00026	-3.280905553	-3.280905553	-3.280905553	-3.280905553	-3.280905553	-3.280905553	-3.280905553	-2.661888551	-3.280905553	-3.280905553	-3.280905553	-2.874673946	-3.280905553	-3.280905553	-3.280905553	-3.280905553	-3.280905553	-3.280905553
AL451062.2	-1.394735614	-1.411145063	-0.85871474	-0.431914354	0.109965283	-0.371192373	-2.049663921	-0.021896178	-3.280905553	-1.360122544	-1.315790471	0.146243663	-0.82775856	-0.104950706	-3.280905553	-2.370457825	-1.8005844	-3.280905553
MIR6079	-3.280905553	-3.280905553	-3.280905553	-3.280905553	-3.280905553	-3.280905553	-3.280905553	-3.280905553	-3.280905553	-3.280905553	-3.280905553	-3.280905553	-3.280905553	-3.280905553	-3.280905553	-3.280905553	-3.280905553	-3.280905553
SHMT1P1	-1.855806938	-3.280905553	-2.65331701	-2.365252024	-2.609075689	-2.812878118	-2.049663921	-3.280905553	-3.280905553	-3.280905553	-2.114344764	-2.078720442	-3.280905553	-1.932837161	-1.454776321	-2.067127097	-2.147732954	-3.280905553
ARTN	0.193137324	-3.280905553	2.748275381	0.72532047	0.561527964	-0.371192373	-1.685624236	-0.287091944	0.396512709	2.568454799	0.117329197	1.122609259	0.569921819	1.643598213	1.397720177	1.127226186	0.477265258	0.576106532
AL357079.1	0.904195944	-3.280905553	1.672076635	0.764573215	0.648337744	1.106407389	1.07956395	0.857473115	1.782340904	-0.127996236	1.964280542	1.031087584	0.756270552	0.676050566	0.088527822	0.674581543	-0.1504464	-1.394139643
IPO13	5.225630957	3.693759046	5.926630538	5.489517536	5.262765956	5.303432081	5.532172117	5.326466918	5.038511213	5.80125326	5.195522047	5.466077703	5.735178669	5.714766066	6.35137398	5.573355355	5.367946576	5.500808657
DPH2	4.104295907	-0.116737631	4.611008729	4.123558649	4.126232699	4.204488055	4.047331423	4.26959709	4.120548956	5.11660533	3.869580264	4.27867646	4.747612478	4.900778526	4.866750833	4.669189808	4.472732429	4.810946802
ATP6V0B	6.663413942	3.188422497	7.255323836	7.284207179	6.638896477	7.174771415	7.601558174	6.751053331	6.776310114	8.145598463	6.796185675	7.33850036	7.106949368	6.943269085	7.375713033	6.994657091	7.10647029	8.073405233
B4GALT2	5.19317808	2.793085482	6.020584587	5.787450743	5.83992197	5.460236667	5.521324474	5.344196324	5.520741785	6.441526272	4.610904128	5.264838269	6.258314273	6.031225806	6.067573767	6.008044478	6.556015784	6.775335744
CCDC24	3.378855154	-0.623394042	3.293220342	3.274825619	3.289027975	3.632746032	3.669093247	3.269045538	3.422295773	2.521208503	4.864493997	3.582698573	3.92091494	3.119433747	2.675621985	2.885209578	3.160797043	2.88548637
SLC6A9	5.248184579	2.735083815	5.74247825	5.485117983	5.080950723	5.352984451	5.211585634	5.755378375	5.851528872	4.900541223	6.416078881	4.910878623	5.849694986	5.214315571	6.252408813	5.49879714	5.223709243	6.537395763
AL139220.2	-2.049311653	2.902529614	-1.186709201	-0.431914354	-0.55094457	-0.610736638	-3.280905553	-1.401536253	-1.299582411	-0.373758821	-0.700992318	-1.307486136	-0.480135209	-0.104950706	-1.145219917	-1.603252164	-0.609538558	-3.280905553
AL139220.1	-3.280905553	-3.280905553	-3.280905553	-2.365252024	-3.280905553	-3.280905553	-3.280905553	-3.280905553	-3.280905553	-3.280905553	-3.280905553	-2.298571417	-3.280905553	-3.280905553	-3.280905553	-3.280905553	-3.280905553	-3.280905553
KRT8P47	-3.280905553	-3.280905553	-3.280905553	-3.280905553	-3.280905553	-3.280905553	-3.280905553	-3.280905553	-3.280905553	-3.280905553	-3.280905553	-3.280905553	-3.280905553	-3.280905553	-3.280905553	-3.280905553	-3.280905553	-3.280905553
RN7SL479P	-3.280905553	-3.280905553	-3.280905553	-3.280905553	-3.280905553	-3.280905553	-3.280905553	-3.280905553	-3.280905553	-3.280905553	-3.280905553	-3.280905553	-3.280905553	-3.280905553	-3.280905553	-3.280905553	-3.280905553	-3.280905553
KLF17	-3.280905553	2.793085482	-3.280905553	-3.280905553	-3.280905553	-3.280905553	-2.537739817	-2.661888551	-3.280905553	-3.280905553	-2.114344764	-2.558055302	-3.280905553	-3.280905553	-3.280905553	-3.280905553	-3.280905553	-3.280905553
AL356653.1	2.068663329	2.545620035	3.649662088	2.965175237	2.226315802	2.824047416	1.71895284	1.83833388	3.202209098	3.271781474	3.030521979	2.393889552	2.235138968	3.150771261	2.187656747	2.238292415	2.215940435	1.837024771
KLF18	-2.537492767	-3.280905553	-3.280905553	-3.280905553	-3.280905553	-3.280905553	-3.280905553	-3.280905553	-3.280905553	-3.280905553	-3.280905553	-3.280905553	-3.280905553	-3.280905553	-3.280905553	-3.280905553	-3.280905553	-3.280905553
AL359839.1	-3.280905553	-3.280905553	-3.280905553	-3.280905553	-3.280905553	-3.280905553	-3.280905553	-3.280905553	-3.280905553	-3.280905553	-3.280905553	-3.280905553	-3.280905553	-3.280905553	-3.280905553	-3.280905553	-3.280905553	-3.280905553
RF00019	-3.280905553	-3.280905553	-3.280905553	-3.280905553	-3.280905553	-3.280905553	-3.280905553	-3.280905553	-3.280905553	-3.280905553	-3.280905553	-3.280905553	-3.280905553	-3.280905553	-3.280905553	-3.280905553	-3.280905553	-3.280905553
OOSP1P1	-3.280905553	-3.280905553	-3.280905553	-3.280905553	-3.280905553	-3.280905553	-3.280905553	-3.280905553	-3.280905553	-3.280905553	-3.280905553	-3.280905553	-3.280905553	-3.280905553	-3.280905553	-3.280905553	-3.280905553	-3.280905553
AL035417.1	-2.861835184	-3.280905553	-3.280905553	-3.280905553	-3.280905553	-3.280905553	-3.280905553	-3.280905553	-3.280905553	-3.280905553	-3.280905553	-3.280905553	-3.280905553	-3.280905553	-3.280905553	-3.280905553	-3.280905553	-3.280905553
AL035417.2	-3.280905553	-3.280905553	-2.217429659	-2.751622607	-2.906231989	-3.280905553	-3.280905553	-3.280905553	-3.280905553	-3.280905553	-3.280905553	-3.280905553	-3.280905553	-3.280905553	-3.280905553	-3.280905553	-3.280905553	-3.280905553
DMAP1	5.614708057	4.363700108	5.503072207	5.387915351	5.646109687	5.517237089	5.492732848	5.269872787	5.411874067	5.218238374	5.769004851	5.91402443	6.223172721	5.890578041	5.820295823	5.76800867	5.768068046	5.685282078
ERI3	4.891607222	3.693759046	5.292178625	5.096401976	5.324483077	5.334777372	5.136801214	4.701171556	5.260258308	5.439266988	4.662884481	5.298345374	5.986382422	5.636677868	5.84022047	5.689225509	6.284423402	6.011297118
ERI3-IT1	-0.266839555	-3.280905553	-1.611914342	-1.409349591	-0.017895419	-1.400212768	0.005972926	-1.032735508	-0.494915459	-1.193216707	-0.916557853	-1.719545938	-0.965122128	-2.119618647	-1.849427215	-1.603252164	-2.605809762	-3.280905553
RNU6-369P	-3.280905553	-3.280905553	-3.280905553	-3.280905553	-3.280905553	-3.280905553	-3.280905553	-3.280905553	-3.280905553	-3.280905553	-3.280905553	-3.280905553	-3.280905553	-3.280905553	-3.280905553	-3.280905553	-3.280905553	-3.280905553
RNF220	5.398084325	4.819420686	5.704201528	5.541291542	5.682561462	5.853596725	5.494952434	5.05940972	5.442389242	5.148048397	5.108942343	5.683614011	5.981717317	6.116365871	5.848988303	5.754770344	6.294613761	5.954308891
MIR5584	-3.280905553	-3.280905553	-3.280905553	-3.280905553	-3.280905553	-3.280905553	-3.280905553	-3.280905553	-3.280905553	-3.280905553	-3.280905553	-3.280905553	-3.280905553	-3.280905553	-3.280905553	-3.280905553	-3.280905553	-3.280905553
TMEM53	2.444511683	-3.280905553	3.127245539	2.896156824	2.633401381	3.004988643	3.166212892	2.045181278	2.120987921	2.926748993	2.300624529	2.820192053	2.798985664	2.028080087	3.12870373	2.696690945	3.004027888	3.156441774
ARMH1	1.609083132	2.735083815	0.29193661	0.203731342	0.619977604	0.529473355	0.35778938	-0.287091944	-0.494915459	0.20662946	0.954940247	2.886972276	0.841132772	2.542985924	-0.674063307	2.030294704	-0.252259771	2.139301335
RNU5F-1	-2.272851055	-3.280905553	-3.280905553	-3.280905553	-2.906231989	-3.280905553	-3.280905553	-3.280905553	-3.280905553	-3.280905553	-2.780185289	-2.874673946	-3.280905553	-3.280905553	-3.280905553	-3.280905553	-2.605809762	-3.280905553
RNU5D-1	-3.280905553	-3.280905553	-3.280905553	-3.280905553	-3.280905553	-3.280905553	-3.280905553	-3.280905553	-3.280905553	-3.280905553	-3.280905553	-3.280905553	-3.280905553	-3.280905553	-3.280905553	-3.280905553	-3.280905553	-3.280905553
KIF2C	2.480815398	3.389811906	4.007447622	3.845543538	3.157085132	3.899894418	3.231561529	4.032606689	2.218246957	3.668588994	3.329031234	3.809645327	2.340921789	3.615030604	3.226146448	3.158115809	2.326016987	2.871873697
AL592166.1	-1.685213683	-3.280905553	-2.217429659	-2.060801544	-1.968977728	-1.257389203	-2.049663921	0.131186383	-3.280905553	-0.670160811	-0.916557853	-2.078720442	-1.286665413	-1.767489264	-1.145219917	-1.816625471	-2.605809762	-3.280905553
RPS8	9.855718828	8.285476342	10.47851263	10.50761811	10.18441649	10.07740597	10.07870083	9.887956217	10.28869776	11.02531429	9.179981668	9.614162477	10.77817189	10.32365074	10.35496823	10.21234616	10.60732599	10.74022436
SNORD55	-3.280905553	-3.280905553	-3.280905553	-3.280905553	-3.280905553	-3.280905553	-3.280905553	-3.280905553	-3.280905553	-3.280905553	-3.280905553	-3.280905553	-3.280905553	-3.280905553	-3.280905553	-3.280905553	-3.280905553	-3.280905553
SNORD46	-1.855806938	-3.280905553	-0.719011574	-1.096405094	-1.405551917	-1.127439891	-0.604918468	-1.205383115	-0.494915459	-1.193216707	-0.804752637	-1.719545938	-0.586965805	-1.767489264	-1.145219917	-1.603252164	-1.8005844	-2.537163757
SNORD38A	-3.280905553	-3.280905553	-2.65331701	-3.280905553	-2.906231989	-3.280905553	-2.537739817	-3.280905553	-3.280905553	-3.280905553	-3.280905553	-3.280905553	-2.284742904	-3.280905553	-2.394460913	-3.280905553	-3.280905553	-3.280905553
SNORD38B	-3.280905553	-3.280905553	-3.280905553	-3.280905553	-3.280905553	-3.280905553	-3.280905553	-3.280905553	-3.280905553	-3.280905553	-3.280905553	-3.280905553	-3.280905553	-3.280905553	-3.280905553	-3.280905553	-3.280905553	-3.280905553
SNORD38B	-3.280905553	-3.280905553	-3.280905553	-3.280905553	-3.280905553	-3.280905553	-3.280905553	-3.280905553	-3.280905553	-3.280905553	-3.280905553	-3.280905553	-3.280905553	-3.280905553	-3.280905553	-3.280905553	-3.280905553	-3.280905553
RPS15AP11	3.155634281	2.403903683	2.48484346	3.903841044	3.04955191	2.894586105	2.443909684	2.174134566	3.422295773	3.29303407	2.223600971	2.447971653	4.665636892	4.064999269	2.393449823	3.825340871	4.25808155	3.014983187
BEST4	2.60113345	-3.280905553	0.88053012	-1.809537631	1.220397871	-0.446705877	1.558431051	-0.19317165	1.154713274	-0.670160811	1.342635217	0.230945998	0.618813712	-0.566207682	1.077922528	0.40559362	1.004332883	-3.280905553
PLK3	5.607543017	2.674652234	5.994177789	4.720727503	4.704143838	4.375917367	4.784335681	4.737401881	5.595057322	5.086491772	5.88817738	5.088791347	5.26409913	5.570627648	6.818981786	5.259041584	4.634801904	5.068333159
TCTEX1D4	-1.045876173	-3.280905553	-2.65331701	-1.409349591	-0.616916411	-2.176803233	-2.049663921	-1.032735508	-0.494915459	-2.33323067	-0.347575298	-0.574101911	-2.284742904	-1.484666284	0.088527822	-0.5329625	-1.085489691	-3.280905553
BTBD19	4.383736288	3.463104273	4.370202192	3.1690896	3.302474669	2.364443556	3.57151297	3.669850913	4.016223272	2.356008665	4.43416118	4.017667528	2.809554078	3.260180973	4.543935715	3.187075849	3.836356695	1.864779076
PTCH2	4.522988997	4.285034662	2.410717325	3.161757187	3.952323556	2.749881733	4.694485337	2.386760627	2.884307213	0.478067269	4.43416118	2.931944735	4.42912254	2.61964735	3.918391309	3.685197839	3.720195135	3.264573538
RNU5E-6P	-3.280905553	-3.280905553	-3.280905553	-3.280905553	-3.280905553	-3.280905553	-3.280905553	-3.280905553	-3.280905553	-3.280905553	-3.280905553	-3.280905553	-3.280905553	-3.280905553	-3.280905553	-3.280905553	-3.280905553	-3.280905553
AL136380.1	2.524946919	-1.411145063	2.527557274	3.014855091	2.216878504	2.273254477	3.940641437	1.273977427	2.475955195	1.681863428	1.779303697	1.81385472	5.026583267	4.437444773	3.592664403	3.036086796	3.805016492	3.156441774
EIF2B3	4.657925031	2.246734814	5.215876536	4.961445297	4.709200773	5.054048013	5.259371556	4.710314792	4.838885043	5.375941805	4.333894811	4.618364568	4.512343965	4.555325319	4.591732829	4.405269247	4.79651348	5.10951526
RNA5SP47	-2.861835184	-3.280905553	-1.383703068	-2.751622607	-2.609075689	-1.940133812	-3.280905553	-3.280905553	-3.280905553	-1.548895099	-2.114344764	-3.280905553	-2.698500152	-3.280905553	-3.280905553	-3.280905553	-3.280905553	-3.280905553
CCNB1IP1P1	-1.394735614	-3.280905553	-1.883134772	-3.280905553	-2.609075689	-2.460065816	-3.280905553	-2.661888551	-3.280905553	-3.280905553	-2.409188389	-3.280905553	-3.280905553	-3.280905553	-3.280905553	-3.280905553	-3.280905553	-3.280905553
PPIAP35	-1.394735614	-3.280905553	-0.85871474	-3.280905553	-2.152490314	-3.280905553	-3.280905553	-2.230120576	-3.280905553	-2.730614757	-3.280905553	-3.280905553	-2.284742904	-2.119618647	-1.454776321	-2.370457825	-3.280905553	-3.280905553
MRPS17P1	-1.685213683	1.010626773	-1.383703068	-1.244408569	-2.609075689	-2.812878118	-2.537739817	-2.661888551	-3.280905553	-1.360122544	-2.409188389	-2.874673946	-3.280905553	-2.89228384	-2.394460913	-3.280905553	-2.147732954	-3.280905553
HECTD3	6.044230886	1.869302633	5.847359279	5.558144725	5.749544287	5.455059261	6.284630071	5.845275772	5.805319042	5.960265991	5.929182973	6.02715499	6.003743434	6.13018909	6.688287349	6.155447873	6.433278335	6.479107458
UROD	5.378974976	4.363700108	5.820414365	6.071912201	5.996346779	6.275354519	5.952880745	5.401768523	5.621967503	5.730317073	4.889642929	5.630035631	6.386493858	5.935505641	5.445687868	5.791771479	6.675204452	6.441587936
ZSWIM5	2.044611196	3.09927477	1.122653617	1.95889617	2.235691769	1.435663858	0.981663558	1.860405251	2.01669515	-1.043633503	1.342635217	0.881902814	2.340921789	2.072394169	1.444750766	2.030294704	2.272028301	1.689630475
OSTCP5	-2.537492767	2.1612253	-2.65331701	-2.365252024	-2.609075689	-2.812878118	-3.280905553	-2.230120576	-3.280905553	-2.730614757	-3.280905553	-3.280905553	-3.280905553	-1.932837161	-1.849427215	-2.755022734	-2.605809762	-3.280905553
LINC01144	0.982245195	-1.411145063	-0.591650215	0.415835692	0.370467663	0.748430474	0.433802188	-0.287091944	-1.299582411	-0.373758821	-1.47787749	0.189216363	0.88176253	0.355806997	0.307898107	0.011329539	0.959491487	-0.603711695
HPDL	-0.392552236	3.498399867	2.14413378	1.458201518	0.227410953	-0.446705877	-0.208406553	0.269572507	-1.299582411	0.6193744	0.226634717	-1.307486136	0.519314717	1.074953136	1.88070835	2.046188183	0.65652047	1.080924864
MUTYH	3.850520732	2.902529614	4.230676939	3.706325762	4.336921236	4.548698004	4.146671879	3.846103921	3.749609549	3.471409411	4.130921239	4.586571627	4.804194877	4.757153965	4.46628666	4.242364516	4.21580875	4.579300243
TOE1	2.850405513	-3.280905553	3.662495543	3.459584894	3.333371309	3.97777469	3.546050591	2.806102051	3.153855505	3.496055308	3.353339031	3.356321881	3.538025887	4.011946336	3.330002458	3.436579024	3.637209435	3.556006082
TESK2	4.242865587	-0.116737631	3.471524069	4.138576836	4.358539189	4.339855706	3.70020646	3.857122538	3.462553108	3.561737753	3.631946639	3.011918519	4.296412144	3.680912729	4.53852584	3.792738698	3.6156951	3.732082265
PPIAP36	1.007350681	1.63566229	-0.474625945	-0.72623597	0.336011266	0.448423357	-0.097238466	0.812895539	0.396512709	-0.670160811	0.512211385	-1.307486136	-0.586965805	-0.207186306	-0.170286199	-0.848442178	-2.147732954	0.278856919
CCDC163	0.396861988	1.63566229	-0.474625945	0.464324008	0.951200219	0.06919651	-0.328861365	-0.612268164	-3.280905553	-0.670160811	-0.129781275	0.773122203	-0.117809581	1.200057839	-0.674063307	0.249607823	0.117888692	-0.207146009
MMACHC	3.092515897	-1.411145063	3.971802956	3.706325762	3.532893005	3.884571292	3.894308989	3.504500976	3.64853716	3.388272065	3.611937379	3.346863872	3.556966565	3.611280759	3.633834599	3.158115809	3.549157385	3.670512204
PRDX1	6.95310301	3.389811906	7.853841104	8.026774172	7.290270784	7.652912543	6.614622485	7.401016374	6.913327489	8.45760282	6.418240859	7.34237251	6.807472791	7.47645049	7.530884577	7.169449863	7.347955319	8.17250764
HMGB1P48	-2.272851055	-3.280905553	-3.280905553	-3.280905553	-3.280905553	-3.280905553	-3.280905553	-3.280905553	-3.280905553	-3.280905553	-3.280905553	-3.280905553	-3.280905553	-3.280905553	-3.280905553	-3.280905553	-3.280905553	-3.280905553
AKR1A1	6.934408497	4.090588654	7.085851118	7.147516148	6.894819088	7.024718337	7.829715319	6.482376472	6.514344659	7.103903725	6.670625075	7.080175197	7.137679866	7.157690363	7.188062685	7.165362614	7.009442521	7.237469563
AL355480.3	-3.280905553	-3.280905553	-3.280905553	-3.280905553	-3.280905553	-3.280905553	-3.280905553	-3.280905553	-3.280905553	-3.280905553	-3.280905553	-3.280905553	-3.280905553	-3.280905553	-3.280905553	-3.280905553	-3.280905553	-3.280905553
AL355480.1	-2.537492767	-3.280905553	-2.65331701	-2.365252024	-3.280905553	-3.280905553	-0.765669127	-0.495540802	-1.299582411	-3.280905553	-2.409188389	-2.874673946	-2.698500152	-1.045268759	-3.280905553	-3.280905553	-2.605809762	-3.280905553
NASP	6.422806637	6.168637457	6.663417956	6.79205507	6.567830603	6.889729205	6.664773905	6.446349244	6.223602468	6.373322282	6.797847185	7.064392494	6.594060724	7.404878469	6.151477317	6.456848898	6.363999336	5.998826183
AL355480.2	-3.280905553	-3.280905553	-2.217429659	-3.280905553	-2.362795316	-0.700321023	-3.280905553	-2.661888551	-3.280905553	-2.33323067	-2.780185289	-0.80761829	-3.280905553	-3.280905553	-3.280905553	-2.370457825	-3.280905553	-3.280905553
AL355480.4	-2.861835184	-3.280905553	-3.280905553	-3.280905553	-3.280905553	-3.280905553	-3.280905553	-3.280905553	-3.280905553	-3.280905553	-3.280905553	-3.280905553	-3.280905553	-3.280905553	-3.280905553	-2.370457825	-3.280905553	-3.280905553
CCDC17	2.59286426	1.356731997	1.989759735	1.595147161	2.538101694	2.071519693	2.800404922	2.73620519	0.695710349	1.744916004	2.531190386	2.542145135	1.940433666	2.393809926	2.042330506	1.348449659	1.549366413	1.996065319
GPBP1L1	6.818623329	6.652691569	6.492478602	6.95998299	6.79052974	6.674403505	6.563722411	6.908961236	6.490205775	6.768654837	6.660919764	6.597966145	6.382075215	6.71247743	6.935730387	6.490635944	6.478675992	6.291181542
RPS15AP10	4.216195999	3.944680426	4.450090267	3.379672943	3.770754676	4.560798998	3.804104246	4.361451801	3.903761298	2.944765642	4.670159688	4.164871841	0.799325543	1.568232529	1.349104618	1.423380969	1.549366413	1.720338674
AL604028.2	1.575903598	-3.280905553	0.153341999	0.313677947	0.996027399	-0.610736638	0.76335125	0.61938528	1.502391553	0.081931334	0.750492465	0.146243663	-0.117809581	-0.155163088	0.953358992	0.011329539	-0.055346955	-3.280905553
TMEM69	3.836580423	2.848845116	4.150958297	4.168152184	4.048562324	3.837600527	3.621127962	4.48734819	3.749609549	5.104635228	3.173899321	3.778324649	3.733836596	4.009099293	4.408147421	3.888414887	4.02770229	4.532480611
IPP	4.098466437	4.019478324	3.731108773	3.938579646	3.171813042	3.03305623	4.152307766	4.008100999	4.435722466	3.898586173	4.318543911	3.785343799	4.711439611	3.868524566	3.934957209	3.816100899	4.117183823	4.357942272
AL604028.1	1.33936412	-3.280905553	1.593841317	1.720212978	1.540919249	1.613488795	1.298680237	1.673588048	1.502391553	1.140839963	1.797134763	1.122609259	1.384136996	0.889245136	1.077922528	0.714912555	1.355319491	1.626180754
AL603882.1	-0.682543763	-3.280905553	4.23E-06	1.95889617	-0.109899548	-0.700321023	0.82110367	-0.104993696	-3.280905553	-0.205356949	-2.114344764	-1.568733186	1.266326217	1.95894731	0.5847992	0.590370897	1.720380797	-0.095965315
MAST2	5.988586125	3.5665016	4.86805311	5.43733515	6.060406001	5.283124549	6.28719376	5.003481125	5.260258308	4.394337399	5.20222907	5.562182057	6.07992763	6.084939697	5.662628948	6.000926439	6.394850607	5.10951526
TMA16P2	-2.537492767	-3.280905553	-2.65331701	-1.244408569	-3.280905553	-3.280905553	-3.280905553	-2.230120576	-3.280905553	-3.280905553	-3.280905553	-2.874673946	-1.963583505	-1.767489264	-2.394460913	-2.755022734	-3.280905553	-3.280905553
PIK3R3	3.098369412	3.389811906	2.162318887	4.189942488	3.261752652	2.909803787	3.901019709	2.794685218	2.218246957	3.168240368	2.223600971	3.863701007	3.170928689	3.977405301	3.48428545	4.14240347	3.622902252	3.819774419
AL358075.4	-3.280905553	-3.280905553	-3.280905553	-3.280905553	-3.280905553	-3.280905553	-3.280905553	-3.280905553	-3.280905553	-3.280905553	-3.280905553	-3.280905553	-3.280905553	-3.280905553	-3.280905553	-3.280905553	-3.280905553	-3.280905553
AL358075.1	-1.153055354	-3.280905553	-3.280905553	-2.751622607	-2.906231989	-2.176803233	-2.049663921	-1.898246539	-3.280905553	-2.33323067	-1.47787749	-1.192696954	-3.280905553	-2.586440542	-3.280905553	-2.755022734	-3.280905553	-3.280905553
AL358075.3	-3.280905553	-3.280905553	-3.280905553	-3.280905553	-2.362795316	-3.280905553	-3.280905553	-3.280905553	-3.280905553	-3.280905553	-2.409188389	-3.280905553	-3.280905553	-2.89228384	-3.280905553	-3.280905553	-3.280905553	-3.280905553
AL358075.2	-1.268840606	-3.280905553	-3.280905553	-2.751622607	-2.906231989	-2.460065816	-2.049663921	-3.280905553	-3.280905553	-3.280905553	-2.409188389	-1.192696954	-3.280905553	-3.280905553	-3.280905553	-2.755022734	-3.280905553	-0.76448873
TSPAN1	1.33936412	-1.411145063	0.965833409	2.133970774	3.106877044	1.685992649	1.126130543	-0.495540802	0.943389687	1.076927574	0.786642973	2.827010906	2.581905942	3.060151649	1.57728877	1.002438687	2.215940435	2.069460221
AL672043.1	-3.280905553	-3.280905553	-3.280905553	-3.280905553	-3.280905553	-3.280905553	-3.280905553	-3.280905553	-3.280905553	-3.280905553	-3.280905553	-3.280905553	-3.280905553	-3.280905553	-3.280905553	-3.280905553	-3.280905553	-3.280905553
POMGNT1	5.222954259	3.426923468	5.902491968	5.587172209	5.797816352	6.025857803	5.620209008	4.832584564	5.202001647	5.495352256	4.991889364	5.781641477	6.034476302	6.27468913	5.692164232	5.81050388	6.144950045	5.843598226
LURAP1	0.541372112	-3.280905553	0.078709358	0.259751759	0.531390456	0.908504872	-0.460297086	0.334086415	-0.494915459	-0.784236559	-0.063923736	0.560464774	1.326433829	1.074953136	0.307898107	0.792342048	1.247540937	-0.095965315
RAD54L	1.258025941	3.272380684	1.927327125	1.196393691	1.671016099	1.3490018	1.171240961	2.174134566	1.339000637	1.397852831	2.223600971	2.403045201	0.997206827	2.550837997	1.659332536	0.93574911	0.711642619	1.559811626
LRRC41	5.766714542	4.688012247	5.734903718	5.652714554	5.92786515	5.741117435	5.64839997	5.759788644	5.248793652	6.2217952	5.11250715	5.394436047	5.774818996	5.889030279	6.478295395	6.091786771	6.42505593	5.934801347
UQCRH	6.250836739	4.990311893	6.873234168	7.179182075	6.403888541	6.481011159	6.818896475	6.587011014	6.598045973	7.737937784	5.968071715	6.174778755	6.603960435	6.785006343	6.638584814	6.239065882	6.64277659	7.497240169
NSUN4	4.617734081	4.560223703	5.499500449	4.957216106	4.924515238	5.498486069	4.974490533	4.965801935	5.316253561	5.231141829	5.999215617	5.875898054	5.29826934	5.08374594	4.627843565	4.717134876	5.052799043	5.487480767
AL122001.1	-2.537492767	-3.280905553	-1.186709201	-2.751622607	-2.609075689	-1.940133812	-2.537739817	-2.661888551	-3.280905553	-3.280905553	-2.409188389	-3.280905553	-3.280905553	-2.334229835	-3.280905553	-2.755022734	-3.280905553	-3.280905553
FAAH	4.400415945	-3.280905553	4.438944974	3.665432663	4.51303509	4.705163776	4.385520357	3.900374257	3.338245755	3.320892455	4.199566936	4.238324003	4.896311334	4.396635461	3.805811918	3.617666389	3.926488411	4.287914827
FAAHP1	3.110005672	2.246734814	3.268250227	2.368609298	2.47616469	1.303637061	2.963158893	1.793151564	2.625287812	1.260750526	4.364115114	0.271502467	1.355573886	0.704487516	3.814790722	2.592309239	1.79884175	0.931457143
LINC01398	-0.392552236	2.1612253	0.534621696	-0.187582183	-0.487858042	-1.400212768	0.005972926	-1.205383115	-1.299582411	-2.730614757	0.954940247	-2.298571417	-2.698500152	-1.932837161	0.953358992	-0.274243108	-2.605809762	-3.280905553
DMBX1	-0.946111758	-1.411145063	-2.65331701	-2.365252024	-0.616916411	-3.280905553	3.304238955	-1.898246539	-3.280905553	-3.280905553	-0.700992318	-3.280905553	-3.280905553	-2.89228384	-3.280905553	-2.067127097	0.764735953	-3.280905553
AL136373.1	-3.280905553	-3.280905553	-2.65331701	-3.280905553	-2.906231989	-3.280905553	-3.280905553	-3.280905553	-3.280905553	-3.280905553	-3.280905553	-3.280905553	-3.280905553	-3.280905553	-3.280905553	-3.280905553	-3.280905553	-3.280905553
MKNK1-AS1	0.470925684	1.869302633	-1.883134772	-0.72623597	-0.158199703	-1.257389203	-0.604918468	-0.612268164	0.018581122	0.526723799	-0.60419647	0.310949933	-0.28762763	-0.375557676	-0.170286199	-0.630652826	-0.055346955	0.507336617
KNCN	-3.280905553	2.954287908	-3.280905553	-3.280905553	-3.280905553	-2.812878118	-3.280905553	-3.280905553	-3.280905553	-3.280905553	-2.114344764	-3.280905553	-3.280905553	-3.280905553	-2.394460913	-3.280905553	-3.280905553	-3.280905553
MKNK1	5.884877719	5.120611065	5.501287433	5.233860702	5.544146816	5.605166731	5.553625736	5.657930467	5.051766602	5.812335308	5.803597889	6.384604563	5.652472795	5.904433674	5.815830505	5.471101872	5.40604389	5.071314042
MOB3C	4.790381102	3.970046394	4.909015534	4.890026907	4.905548878	5.37645219	5.230357581	4.963254652	4.642606996	5.212672796	5.208905057	5.763095027	5.378540009	6.036827874	5.071659154	5.503121883	5.728525049	5.371349271
ATPAF1	4.561636835	4.067272499	4.570729394	5.264989648	4.893752115	5.170761486	4.577875882	4.900730353	4.475611985	4.972561161	3.911110279	4.248518422	4.36608378	4.710596623	4.591732829	4.758722886	4.84970055	4.424727405
NENFP1	-2.537492767	-3.280905553	-3.280905553	-3.280905553	-3.280905553	-3.280905553	-3.280905553	-2.230120576	-3.280905553	-2.33323067	-3.280905553	-3.280905553	-1.963583505	-3.280905553	-3.280905553	-2.755022734	-2.605809762	-3.280905553
TEX38	-0.392552236	-3.280905553	-0.591650215	-1.409349591	-0.758664336	-1.558744888	-0.460297086	-2.661888551	0.018581122	-2.33323067	-0.700992318	-1.568733186	-1.701061791	-2.586440542	-2.394460913	-1.105056861	-2.147732954	-3.280905553
EFCAB14-AS1	0.236248803	1.194033502	0.153341999	-0.045021916	-0.313633348	-0.610736638	-0.208406553	-0.495540802	0.396512709	-1.193216707	-0.916557853	-1.086371755	-1.701061791	-2.586440542	-1.145219917	-0.971051462	-1.8005844	-3.280905553
EFCAB14	6.19866047	4.965302835	6.105271619	6.519043533	6.184816733	6.09405847	6.049670563	6.641401613	6.163815173	6.852761323	5.64526039	6.060085059	5.753083285	6.052122331	6.886543256	6.649932965	6.655132467	6.253622139
AL593856.1	-3.280905553	-3.280905553	-3.280905553	-3.280905553	-3.280905553	-3.280905553	-3.280905553	-3.280905553	-3.280905553	-3.280905553	-3.280905553	-3.280905553	-3.280905553	-3.280905553	-3.280905553	-3.280905553	-3.280905553	-3.280905553
CYP4B1	3.480964258	-1.411145063	4.095255126	4.428588443	4.202327329	5.460236667	3.789712007	4.553193975	4.095166235	4.327247146	1.608055121	1.166281104	3.891371742	4.220771235	6.759770965	5.394020832	5.107772896	6.759713879
CYP4Z2P	5.458497458	-0.116737631	5.433648853	5.474799879	4.185492109	2.90221501	2.856721144	7.632664918	1.904271426	4.267659877	2.793496382	-2.298571417	-0.480135209	1.296614887	5.868523244	4.573730538	1.848874441	1.944975352
AL731892.1	0.43436906	-3.280905553	-2.217429659	-0.839390983	-2.906231989	-1.736872946	-2.537739817	-0.287091944	-3.280905553	-1.548895099	-3.280905553	-3.280905553	-3.280905553	-3.280905553	-0.485906775	-1.816625471	-2.605809762	-3.280905553
CYP4A11	-0.682543763	-0.116737631	-1.383703068	-0.72623597	0.109965283	0.643101811	-3.280905553	-1.205383115	0.396512709	-2.33323067	-1.315790471	-3.280905553	-1.963583505	-1.932837161	1.192580716	-0.274243108	-1.085489691	-1.394139643
CYP4A26P	-2.272851055	-3.280905553	-2.65331701	-3.280905553	-3.280905553	-3.280905553	-3.280905553	-3.280905553	-3.280905553	-3.280905553	-3.280905553	-3.280905553	-3.280905553	-3.280905553	-3.280905553	-3.280905553	-3.280905553	-3.280905553
CYP4A43P	-3.280905553	-3.280905553	-2.217429659	-3.280905553	-3.280905553	-3.280905553	-3.280905553	-2.661888551	-3.280905553	-3.280905553	-3.280905553	-3.280905553	-3.280905553	-3.280905553	-3.280905553	-3.280905553	-3.280905553	-3.280905553
CYP4A27P	-2.861835184	-3.280905553	-2.65331701	-2.751622607	-2.906231989	-2.812878118	-3.280905553	-2.661888551	-3.280905553	-3.280905553	-3.280905553	-3.280905553	-3.280905553	-3.280905553	-3.280905553	-3.280905553	-1.085489691	-3.280905553
CYP4A44P	-3.280905553	-3.280905553	-3.280905553	-3.280905553	-3.280905553	-3.280905553	-3.280905553	-3.280905553	-3.280905553	-3.280905553	-3.280905553	-3.280905553	-3.280905553	-3.280905553	-3.280905553	-3.280905553	-3.280905553	-3.280905553
CYP4X1	2.4260114	3.144537107	2.772154701	4.416316804	2.762255364	2.439763798	0.640410809	4.606403314	1.649145987	3.884653866	2.385577639	-0.503968736	1.235306448	3.274477714	4.759230568	4.164414447	2.970521015	2.069460221
CYP4Z1	1.126715225	-1.411145063	0.356541076	4.659571683	-0.686050193	-0.526391277	0.10229092	2.226056672	-0.494915459	0.866214691	-1.037761113	-2.298571417	-2.284742904	-1.248303523	1.618893787	0.792342048	0.539524779	-2.537163757
AL450996.1	-1.394735614	1.010626773	-0.85871474	-0.045021916	-2.906231989	-2.460065816	-2.049663921	-0.495540802	-3.280905553	-2.730614757	-2.780185289	-3.280905553	-3.280905553	-3.280905553	-0.319482546	-1.816625471	-3.280905553	-2.537163757
CYP4A22-AS1	-0.328327044	-3.280905553	0.88053012	0.72532047	-0.835127921	-0.610736638	-2.537739817	1.903560122	-1.299582411	-0.373758821	0.117329197	-1.307486136	-1.47903569	-0.635799753	-0.319482546	-0.197378274	-2.605809762	-0.327615623
CYP4A22	-1.53267621	-3.280905553	-0.85871474	-1.096405094	-1.405551917	0.643101811	-3.280905553	-1.032735508	-3.280905553	-0.908112912	-2.780185289	-3.280905553	-3.280905553	-1.484666284	0.202378522	-0.5329625	-2.605809762	-3.280905553
MTND1P34	-2.861835184	-3.280905553	-1.611914342	-3.280905553	-2.609075689	-1.940133812	-3.280905553	-1.898246539	-3.280905553	-2.730614757	-2.409188389	-3.280905553	-3.280905553	-2.586440542	-1.849427215	-2.370457825	-2.605809762	-3.280905553
LINC00853	0.640983916	-3.280905553	1.539223382	1.458201518	-0.259939794	0.271234672	0.35778938	0.395838477	1.649145987	0.375535996	0.117329197	-0.311964239	0.171541455	-0.375557676	-0.319482546	-0.124402371	-0.361807565	0.193880748
PDZK1IP1	6.830101496	3.782337976	8.095987349	8.306974549	7.532279107	7.249566831	6.478800449	8.792431337	6.987629557	9.968868522	6.864372265	5.244608659	7.095659399	6.760245533	9.526529999	8.112026501	7.234907836	9.402862775
TAL1	1.969951005	2.902529614	0.923812147	2.041117401	2.235691769	1.685992649	1.890618663	1.515662014	1.782340904	0.57379273	-1.170088568	2.289145153	2.531724847	3.431576724	-0.035083172	2.238292415	3.372288711	2.618334214
AL135960.1	-0.852802234	-3.280905553	-2.217429659	-1.244408569	-1.405551917	-1.558744888	-0.946603705	-3.280905553	-3.280905553	-2.33323067	-2.780185289	-0.373169794	-0.200221409	0.035981797	-3.280905553	-0.274243108	0.117888692	-3.280905553
STIL	2.435291196	4.305106793	2.527557274	2.513901214	2.452235168	1.836917885	2.068064782	3.532263818	0.943389687	3.198589512	2.476910645	2.669005012	0.618813712	2.367375672	2.393449823	2.319005852	0.34405543	2.310532353
CMPK1	5.774047343	5.809782234	5.880691063	6.670095428	6.039813488	5.566080057	5.972127998	7.172561804	6.049527379	7.700651303	5.30394784	5.696703376	5.286968956	5.623707526	6.20197028	6.279125001	6.106904623	6.425370974
LINC01389	0.102845721	-3.280905553	-1.383703068	-0.962182253	-0.36940275	-0.700321023	-0.765669127	0.566661411	-3.280905553	-0.205356949	-0.129781275	-0.64781943	-1.47903569	-1.143217374	-2.394460913	-2.370457825	-1.520978011	-1.394139643
FOXE3	-1.268840606	-3.280905553	-1.611914342	-2.060801544	-1.968977728	-2.812878118	-3.280905553	-3.280905553	-3.280905553	-3.280905553	-2.409188389	-2.558055302	-2.698500152	-2.334229835	-2.394460913	-2.067127097	-1.8005844	-3.280905553
FOXD2-AS1	0.982245195	2.545620035	-1.013410847	0.145447443	0.531390456	-0.446705877	0.640410809	-0.387554908	1.154713274	-1.193216707	0.117329197	1.684668039	0.618813712	2.094051013	-1.454776321	1.878777516	1.209748024	2.46357941
FOXD2	0.763927665	2.246734814	-1.611914342	-0.345789907	0.068591475	-1.127439891	0.506009687	-0.495540802	1.502391553	-2.021999248	-0.804752637	-0.142537663	0.034107945	0.985085186	-1.454776321	2.123130716	1.989334654	0.983019584
AL356458.1	-3.280905553	-3.280905553	-3.280905553	-3.280905553	-3.280905553	-3.280905553	-3.280905553	-3.280905553	-3.280905553	-3.280905553	-3.280905553	-3.280905553	-3.280905553	-3.280905553	-3.280905553	-3.280905553	-3.280905553	-3.280905553
RPL21P24	-3.280905553	-3.280905553	-3.280905553	-3.280905553	-3.280905553	-3.280905553	-3.280905553	-3.280905553	-3.280905553	-3.280905553	-3.280905553	-3.280905553	-3.280905553	-3.280905553	-3.280905553	-3.280905553	-3.280905553	-3.280905553
ATP6V0E1P4	-2.537492767	2.246734814	-3.280905553	-2.365252024	-3.280905553	-2.460065816	-2.537739817	-3.280905553	-3.280905553	-3.280905553	-2.780185289	-2.558055302	-3.280905553	-3.280905553	-3.280905553	-3.280905553	-3.280905553	-3.280905553
LINC01738	-2.049311653	-3.280905553	-3.280905553	-2.751622607	-1.659933029	-3.280905553	-3.280905553	-3.280905553	-3.280905553	-3.280905553	-3.280905553	-3.280905553	-1.701061791	-3.280905553	-2.394460913	-2.370457825	-1.085489691	-3.280905553
TRABD2B	2.524946919	-1.411145063	0.534621696	1.797946173	1.852608975	1.820907253	1.835635465	0.269572507	0.943389687	1.076927574	-0.129781275	1.607561929	2.688811739	2.589469831	2.241921838	2.181860344	3.471438946	1.379160368
AL691459.1	-3.280905553	-3.280905553	-3.280905553	-3.280905553	-3.280905553	-3.280905553	-3.280905553	-3.280905553	-3.280905553	-3.280905553	-3.280905553	-3.280905553	-3.280905553	-3.280905553	-3.280905553	-3.280905553	-3.280905553	-3.280905553
AC096541.1	-1.53267621	-0.623394042	-3.280905553	-2.751622607	-2.362795316	-3.280905553	-1.685624236	-2.661888551	-3.280905553	-2.33323067	-3.280905553	-1.719545938	-2.284742904	-2.586440542	-1.145219917	-3.280905553	-2.147732954	-0.095965315
AL356289.1	-2.861835184	-3.280905553	-3.280905553	-3.280905553	-2.609075689	-2.460065816	-3.280905553	-3.280905553	-3.280905553	-3.280905553	-2.780185289	-2.298571417	-3.280905553	-3.280905553	-3.280905553	-2.755022734	-3.280905553	-3.280905553
AL356289.2	-2.272851055	-3.280905553	-3.280905553	-3.280905553	-2.906231989	-2.812878118	-3.280905553	-3.280905553	-3.280905553	-3.280905553	-3.280905553	-3.280905553	-3.280905553	-3.280905553	-3.280905553	-3.280905553	-3.280905553	-3.280905553
CYP46A4P	-3.280905553	-3.280905553	-3.280905553	-3.280905553	-3.280905553	-3.280905553	-3.280905553	-3.280905553	-3.280905553	-3.280905553	-3.280905553	-3.280905553	-3.280905553	-3.280905553	-3.280905553	-3.280905553	-3.280905553	-3.280905553
SKINT1L	-1.53267621	-3.280905553	-1.883134772	-0.72623597	-1.001404538	-0.446705877	-0.460297086	-2.230120576	-3.280905553	-3.280905553	-2.780185289	-0.725507492	-1.963583505	-2.119618647	-1.454776321	-1.816625471	-1.085489691	-3.280905553
AL356289.3	-1.685213683	-1.411145063	-2.65331701	-2.060801544	-0.55094457	-0.610736638	-2.049663921	-1.628619395	-3.280905553	-2.33323067	-2.780185289	-2.298571417	-2.698500152	-2.119618647	-3.280905553	-2.067127097	-2.605809762	-3.280905553
AL109659.1	-3.280905553	-3.280905553	-3.280905553	-1.59561189	-3.280905553	-2.176803233	-2.537739817	-2.230120576	-1.299582411	-3.280905553	-3.280905553	-3.280905553	-3.280905553	-3.280905553	-3.280905553	-3.280905553	-3.280905553	-3.280905553
SLC5A9	3.480964258	4.43829707	0.88053012	1.595147161	2.850339309	1.49740651	2.204518368	1.543212934	2.760602719	0.375535996	1.814748132	0.146243663	0.959742518	1.756548596	2.463635485	1.21420781	1.209748024	-0.76448873
AL109659.2	0.50657884	-0.623394042	-0.366386015	-0.431914354	0.591048769	0.362547548	-2.049663921	-1.032735508	1.339000637	-2.021999248	0.117329197	-1.887984392	0.466867674	0.282249385	-0.485906775	-0.197378274	-0.609538558	-2.537163757
AL109659.3	-2.861835184	2.070326474	-3.280905553	-3.280905553	-2.609075689	-2.460065816	-3.280905553	-2.661888551	-3.280905553	-3.280905553	-3.280905553	-3.280905553	-3.280905553	-3.280905553	-3.280905553	-3.280905553	-3.280905553	-3.280905553
SPATA6	2.55079205	4.819420686	2.029929281	2.624713875	2.806969479	2.749881733	1.835635465	2.276174854	2.475955195	1.397852831	1.724448788	1.542765293	2.171016243	2.527152397	1.698668624	2.479782156	3.079310845	0.576106532
PPP1R8P1	-2.861835184	-3.280905553	-3.280905553	-2.060801544	-2.152490314	-2.812878118	-1.153528539	-2.661888551	-3.280905553	-3.280905553	-2.409188389	-3.280905553	-2.698500152	-2.89228384	-2.394460913	-1.816625471	-3.280905553	-3.280905553
RNU6-723P	-3.280905553	-3.280905553	-3.280905553	-3.280905553	-3.280905553	-3.280905553	-3.280905553	-3.280905553	-3.280905553	-3.280905553	-3.280905553	-3.280905553	-3.280905553	-3.280905553	-3.280905553	-3.280905553	-3.280905553	-3.280905553
AL356968.2	-0.459770327	-3.280905553	-1.883134772	-0.523508411	-0.063164192	-0.043529598	-0.460297086	0.269572507	-0.494915459	0.706432293	-1.47787749	0.009066565	0.104460599	0.282249385	-0.674063307	0.355449185	-0.609538558	-0.76448873
RNU4-61P	-3.280905553	-3.280905553	-3.280905553	-3.280905553	-2.362795316	-3.280905553	-3.280905553	-3.280905553	-3.280905553	-3.280905553	-3.280905553	-3.280905553	-3.280905553	-3.280905553	-3.280905553	-3.280905553	-3.280905553	-3.280905553
AL356968.1	-3.280905553	-3.280905553	-3.280905553	-3.280905553	-3.280905553	-3.280905553	-3.280905553	-3.280905553	-3.280905553	-3.280905553	-3.280905553	-3.280905553	-3.280905553	-3.280905553	-3.280905553	-3.280905553	-3.280905553	-3.280905553
AGBL4	0.055488418	2.611578206	-2.65331701	-3.280905553	-0.427414987	-2.460065816	-0.765669127	-2.230120576	-1.299582411	-2.730614757	-1.037761113	-2.874673946	-3.280905553	-3.280905553	-1.454776321	-1.603252164	0.117888692	0.193880748
BEND5	1.471525126	-3.280905553	0.153341999	0.511235507	1.790345572	0.908504872	1.41577028	0.455055486	2.309361352	-2.021999248	-0.347575298	-0.039719238	2.154530133	1.947096108	1.246664337	1.748840368	3.363710196	1.89200951
AC099788.1	-3.280905553	-3.280905553	-3.280905553	-3.280905553	-3.280905553	-3.280905553	-3.280905553	-3.280905553	-3.280905553	-2.730614757	-3.280905553	-3.280905553	-3.280905553	-3.280905553	-3.280905553	-3.280905553	-3.280905553	-3.280905553
AL590432.1	-3.280905553	-3.280905553	-3.280905553	-3.280905553	-3.280905553	-3.280905553	-3.280905553	-3.280905553	-3.280905553	-3.280905553	-3.280905553	-3.280905553	-3.280905553	-3.280905553	-3.280905553	-3.280905553	-3.280905553	-3.280905553
AGBL4-IT1	-3.280905553	2.545620035	-3.280905553	-3.280905553	-2.906231989	-3.280905553	-3.280905553	-3.280905553	-3.280905553	-3.280905553	-3.280905553	-3.280905553	-3.280905553	-3.280905553	-3.280905553	-3.280905553	-3.280905553	-3.280905553
AL390023.1	-3.280905553	2.403903683	-3.280905553	-3.280905553	-2.906231989	-3.280905553	-3.280905553	-3.280905553	-1.299582411	-3.280905553	-3.280905553	-3.280905553	-3.280905553	-3.280905553	-3.280905553	-3.280905553	-3.280905553	-3.280905553
ZNF859P	-2.861835184	2.545620035	-3.280905553	-3.280905553	-3.280905553	-3.280905553	-3.280905553	-3.280905553	-3.280905553	-2.730614757	-2.780185289	-3.280905553	-3.280905553	-3.280905553	-3.280905553	-3.280905553	-3.280905553	-3.280905553
AL645730.1	-3.280905553	-3.280905553	-3.280905553	-3.280905553	-3.280905553	-3.280905553	-3.280905553	-3.280905553	-3.280905553	-3.280905553	-3.280905553	-2.558055302	-3.280905553	-3.280905553	-3.280905553	-3.280905553	-3.280905553	-3.280905553
MTND2P29	-3.280905553	-3.280905553	-3.280905553	-3.280905553	-3.280905553	-3.280905553	-3.280905553	-3.280905553	-3.280905553	-3.280905553	-3.280905553	-3.280905553	-3.280905553	-3.280905553	-3.280905553	-3.280905553	-3.280905553	-3.280905553
ELAVL4	-0.682543763	2.545620035	-1.186709201	-1.409349591	-0.487858042	-0.526391277	-3.280905553	0.455055486	0.943389687	1.076927574	0.173016899	1.289884154	-1.286665413	0.282249385	-1.145219917	0.40559362	-1.8005844	-0.603711695
AL583843.1	-3.280905553	-3.280905553	-2.65331701	-3.280905553	-3.280905553	-2.812878118	-3.280905553	-3.280905553	-3.280905553	-3.280905553	-3.280905553	-3.280905553	-3.280905553	-3.280905553	-3.280905553	-3.280905553	-3.280905553	-3.280905553
AL592182.2	-3.280905553	-3.280905553	-3.280905553	-3.280905553	-3.280905553	-3.280905553	-3.280905553	-2.661888551	-3.280905553	-3.280905553	-3.280905553	-3.280905553	-3.280905553	-3.280905553	-3.280905553	-3.280905553	-3.280905553	-3.280905553
AL592182.1	-3.280905553	-3.280905553	-3.280905553	-3.280905553	-3.280905553	-3.280905553	-3.280905553	-3.280905553	-3.280905553	-3.280905553	-3.280905553	-3.280905553	-3.280905553	-3.280905553	-3.280905553	-3.280905553	-3.280905553	-3.280905553
AL596275.2	-3.280905553	-0.116737631	-3.280905553	-3.280905553	-3.280905553	-3.280905553	-3.280905553	-3.280905553	-3.280905553	-3.280905553	-3.280905553	-3.280905553	-3.280905553	-3.280905553	-3.280905553	-3.280905553	-3.280905553	-3.280905553
AL592182.3	-3.280905553	-3.280905553	-3.280905553	-3.280905553	-3.280905553	-3.280905553	-3.280905553	-3.280905553	-3.280905553	-3.280905553	-3.280905553	-3.280905553	-3.280905553	-3.280905553	-3.280905553	-3.280905553	-3.280905553	-3.280905553
AL596275.1	-1.394735614	3.312595892	-1.883134772	-0.962182253	-2.362795316	-2.812878118	-1.153528539	-2.661888551	-3.280905553	-3.280905553	-2.780185289	-2.874673946	0.666102862	1.030718802	-1.145219917	-0.971051462	-0.751428823	-1.394139643
HMGB1P45	-3.280905553	-3.280905553	-3.280905553	-3.280905553	-3.280905553	-3.280905553	-3.280905553	-3.280905553	-3.280905553	-3.280905553	-3.280905553	-3.280905553	-3.280905553	-3.280905553	-3.280905553	-3.280905553	-3.280905553	-3.280905553
FCF1P6	-0.151208525	2.070326474	0.29193661	0.764573215	-0.616916411	0.489517451	-0.765669127	0.334086415	0.695710349	1.498864091	0.856334928	0.933364322	-0.965122128	-1.36164977	-2.394460913	-0.971051462	-2.147732954	-2.537163757
DMRTA2	-3.280905553	2.611578206	-3.280905553	-3.280905553	-3.280905553	-3.280905553	-3.280905553	-3.280905553	-1.299582411	-3.280905553	-3.280905553	-3.280905553	-3.280905553	-3.280905553	-3.280905553	-3.280905553	-2.147732954	-3.280905553
AL049637.2	-2.861835184	-3.280905553	-3.280905553	-3.280905553	-2.362795316	-3.280905553	-3.280905553	-3.280905553	-3.280905553	-3.280905553	-3.280905553	-2.874673946	-3.280905553	-3.280905553	-2.394460913	-3.280905553	-3.280905553	-3.280905553
FAF1	5.225630957	4.244032671	5.682314496	5.765850526	5.585983913	5.765371903	5.167738344	5.242822748	5.202001647	5.736794391	4.89792942	4.833417563	5.427389826	5.37773907	5.665113448	5.438355029	5.694723905	5.234446069
AL049637.1	-0.530273949	-3.280905553	-2.217429659	-1.809537631	-1.189372352	-1.940133812	-0.604918468	-0.495540802	-3.280905553	-2.730614757	-0.916557853	-2.078720442	-3.280905553	-1.484666284	-3.280905553	-3.280905553	-3.280905553	-3.280905553
RNU6-1026P	-3.280905553	-3.280905553	-3.280905553	-2.751622607	-3.280905553	-3.280905553	-3.280905553	-3.280905553	-3.280905553	-3.280905553	-3.280905553	-3.280905553	-3.280905553	-3.280905553	-3.280905553	-3.280905553	-3.280905553	-3.280905553
PHBP12	-2.537492767	-3.280905553	-0.366386015	-0.962182253	-1.293416759	-2.812878118	-0.208406553	-1.898246539	-3.280905553	-1.548895099	-1.869653345	-1.719545938	-0.702344319	-0.317223101	-0.674063307	-2.370457825	-0.908811667	-3.280905553
MRPS6P2	-2.861835184	-3.280905553	-3.280905553	-2.751622607	-1.659933029	-2.812878118	-3.280905553	-0.287091944	-3.280905553	-2.33323067	-3.280905553	-3.280905553	-3.280905553	-2.586440542	-3.280905553	-3.280905553	-3.280905553	-3.280905553
CDKN2C	4.062986127	3.463104273	3.997352978	4.485494314	4.491672147	4.075477717	3.846439052	3.900374257	4.264125945	3.732211737	4.106102209	3.953682791	4.731029933	4.354638093	4.134607736	4.562723294	4.915742627	5.126811115
MIR4421	-3.280905553	-3.280905553	-3.280905553	-3.280905553	-3.280905553	-2.176803233	-3.280905553	-3.280905553	-3.280905553	-3.280905553	-3.280905553	-3.280905553	-3.280905553	-3.280905553	-3.280905553	-3.280905553	-3.280905553	-3.280905553
MIR6500	-3.280905553	-3.280905553	-3.280905553	-3.280905553	-3.280905553	-3.280905553	-3.280905553	-3.280905553	-3.280905553	-3.280905553	-3.280905553	-3.280905553	-3.280905553	-3.280905553	-3.280905553	-3.280905553	-3.280905553	-3.280905553
C1orf185	-2.861835184	-3.280905553	-3.280905553	-2.365252024	-3.280905553	-3.280905553	-3.280905553	-3.280905553	-3.280905553	-1.766140274	-3.280905553	-3.280905553	-3.280905553	-3.280905553	-3.280905553	-3.280905553	-3.280905553	-3.280905553
RF00019	-3.280905553	-3.280905553	-3.280905553	-2.751622607	-3.280905553	-3.280905553	-3.280905553	-3.280905553	-3.280905553	-3.280905553	-3.280905553	-3.280905553	-3.280905553	-3.280905553	-3.280905553	-3.280905553	-3.280905553	-3.280905553
CFL1P2	-1.53267621	3.052546274	-1.186709201	0.021301489	-0.915872045	-1.558744888	-0.604918468	-0.19317165	-3.280905553	0.081931334	-0.700992318	-1.192696954	0.756270552	2.73441526	1.618893787	0.40559362	1.131055823	-2.048842558
LINC01562	1.278794429	-3.280905553	-0.719011574	-0.523508411	-1.80619596	-1.400212768	-3.280905553	0.61938528	-3.280905553	-0.054573517	-1.170088568	-1.568733186	-2.698500152	-1.484666284	-3.280905553	-1.105056861	-1.286863933	0.278856919
RNF11	5.566958693	4.74789819	5.279738572	5.986297454	4.896710361	4.297094188	4.728838294	6.488589767	5.141293205	7.726917748	4.691767743	4.848576046	3.906218962	4.813722172	6.189943147	5.558194684	5.304369456	6.127552283
AL162430.1	1.779068667	-0.116737631	2.009984311	1.740042444	2.377968785	1.973538926	3.596533741	1.746508354	1.649145987	1.744916004	1.628117925	0.493467233	4.146082279	4.390085037	3.943169368	2.407796618	3.772980326	2.161850051
AL162430.2	0.102845721	-3.280905553	0.693116251	-1.244408569	-0.915872045	-0.103377486	-0.460297086	0.719382448	-0.494915459	-0.564447951	0.376477663	-2.078720442	-1.701061791	-1.248303523	-1.849427215	-2.067127097	-1.085489691	-0.603711695
TTC39A	5.421620477	4.625532392	6.314878213	5.757362321	4.029821316	3.809477669	4.50926201	5.538097258	4.807970893	6.093419849	5.644029327	3.94430598	4.064603465	4.165588269	5.870677555	4.922667573	4.285590593	6.055621504
TTC39A-AS1	0.821681544	0.257493058	1.264086488	-0.114541875	-1.001404538	-0.795838621	-0.604918468	0.334086415	-1.299582411	-1.360122544	1.293231573	-1.719545938	-1.963583505	-2.119618647	-1.145219917	-1.816625471	-2.147732954	-1.152425301
EPS15	5.038888918	4.718265928	5.21369834	5.203831301	5.125763603	5.271390599	4.777058222	5.648448025	4.984237122	5.492292954	4.968475131	5.350152201	4.609287275	4.913014747	4.958732378	5.250492495	5.265754513	4.484090435
AL671986.1	-1.045876173	-3.280905553	-0.591650215	-0.72623597	-1.189372352	-0.795838621	-0.765669127	-1.628619395	-1.299582411	-1.548895099	-1.315790471	-1.719545938	-3.280905553	-2.334229835	-2.394460913	-1.816625471	-2.147732954	-3.280905553
RNU6-877P	-0.392552236	-3.280905553	1.264086488	0.259751759	-0.158199703	1.024892076	0.433802188	-0.104993696	0.396512709	0.478067269	2.14223215	1.366769375	0.756270552	-0.785944293	-1.849427215	0.193625297	-2.147732954	-0.459068971
AC104170.2	-1.045876173	-3.280905553	-0.719011574	-1.244408569	-1.80619596	-1.127439891	-2.537739817	-3.280905553	-3.280905553	-2.33323067	-0.804752637	-1.568733186	-0.965122128	-2.334229835	-3.280905553	-1.603252164	-3.280905553	-1.152425301
AC104170.1	0.102845721	2.246734814	-0.083243606	-1.096405094	-0.616916411	-2.176803233	0.35778938	-1.898246539	0.396512709	-1.193216707	-0.347575298	-1.086371755	0.034107945	-1.484666284	0.5847992	-0.971051462	-0.908811667	-0.327615623
RNU6-1281P	-2.537492767	-3.280905553	-3.280905553	-3.280905553	-3.280905553	-3.280905553	-3.280905553	-3.280905553	-3.280905553	-3.280905553	-3.280905553	-3.280905553	-3.280905553	-3.280905553	-3.280905553	-3.280905553	-3.280905553	-3.280905553
CALR4P	0.102845721	-3.280905553	-2.217429659	-1.809537631	-0.835127921	-1.400212768	-0.328861365	-1.898246539	0.018581122	-2.021999248	-2.114344764	-1.086371755	-1.116954182	-1.484666284	-1.454776321	-1.603252164	-2.605809762	-3.280905553
OSBPL9	5.479955324	5.540237752	4.385763931	5.214501431	4.986919618	4.624446245	4.655330761	5.202352762	4.589061381	5.163516625	4.924536454	5.030906482	4.166780637	4.941666478	5.14468962	4.979642314	5.194982505	3.895729617
GAPDHP51	-3.280905553	-3.280905553	-3.280905553	-3.280905553	-3.280905553	-3.280905553	-3.280905553	-3.280905553	-3.280905553	-3.280905553	-0.916557853	-3.280905553	-3.280905553	-3.280905553	-3.280905553	-3.280905553	-3.280905553	-3.280905553
SLC25A6P3	-3.280905553	-3.280905553	-3.280905553	-2.751622607	-2.906231989	-3.280905553	-3.280905553	-3.280905553	-3.280905553	-2.33323067	-3.280905553	-2.298571417	-3.280905553	-3.280905553	-3.280905553	-3.280905553	-3.280905553	-3.280905553
RF00568	-2.537492767	-3.280905553	-2.217429659	-2.751622607	-3.280905553	-2.176803233	-3.280905553	-3.280905553	-3.280905553	-3.280905553	-2.409188389	-3.280905553	-3.280905553	-3.280905553	-3.280905553	-3.280905553	-3.280905553	-3.280905553
NRDC	7.811521579	8.179374665	7.928456369	7.832948657	7.365334327	7.692497359	7.47459795	7.359484962	8.612634945	7.890968787	7.823791114	7.463557063	7.176981366	7.026575435	7.406478832	6.785113633	6.905415647	7.066506075
AL050343.1	-0.604400865	-0.623394042	-1.611914342	-1.409349591	-0.55094457	-1.558744888	-1.395183194	-0.612268164	-1.299582411	-2.021999248	-0.804752637	-1.307486136	-1.47903569	-1.248303523	-0.170286199	-2.067127097	-1.286863933	-3.280905553
AL050343.2	-0.852802234	-3.280905553	-0.719011574	-1.096405094	-1.001404538	-0.700321023	-2.537739817	-0.878558024	-3.280905553	-1.193216707	-0.063923736	-0.196832067	-3.280905553	-3.280905553	-2.394460913	-2.755022734	-3.280905553	-3.280905553
MIR761	-3.280905553	-3.280905553	-3.280905553	-3.280905553	-3.280905553	-3.280905553	-3.280905553	-2.230120576	-3.280905553	-3.280905553	-3.280905553	-3.280905553	-3.280905553	-2.89228384	-3.280905553	-3.280905553	-3.280905553	-3.280905553
TSEN15P2	-0.946111758	-3.280905553	-0.85871474	-1.809537631	-1.092329332	-0.526391277	-0.328861365	-0.495540802	-1.299582411	-1.360122544	-0.700992318	-0.373169794	-2.698500152	-0.375557676	-3.280905553	-3.280905553	-2.147732954	-3.280905553
RAB3B	4.748186884	2.1612253	0.83590933	1.889569362	3.070661899	-0.446705877	2.937276551	-0.612268164	3.716699294	-1.360122544	2.397315511	-0.64781943	3.630336429	-2.334229835	2.807417756	1.398833762	0.764735953	-1.394139643
RNA5SP48	-1.53267621	-3.280905553	-3.280905553	-3.280905553	-2.609075689	-3.280905553	-1.395183194	-3.280905553	-3.280905553	-3.280905553	-3.280905553	-3.280905553	-1.47903569	-3.280905553	-3.280905553	-3.280905553	-3.280905553	-3.280905553
AL445685.2	-3.280905553	-3.280905553	-3.280905553	-3.280905553	-3.280905553	-3.280905553	-3.280905553	-3.280905553	-3.280905553	-3.280905553	-3.280905553	-3.280905553	-3.280905553	-3.280905553	-3.280905553	-3.280905553	-3.280905553	-3.280905553
RN7SL290P	-3.280905553	-3.280905553	-3.280905553	-3.280905553	-3.280905553	-3.280905553	-3.280905553	-3.280905553	-3.280905553	-3.280905553	-3.280905553	-3.280905553	-3.280905553	-3.280905553	-3.280905553	-3.280905553	-3.280905553	-3.280905553
TXNDC12	4.960714489	5.18701633	5.517271466	5.685041404	5.392077914	5.583978107	4.974490533	5.702903663	5.237237159	5.967994811	4.720084082	5.290966314	5.337137862	5.431891104	5.006537341	5.310944271	5.535802623	5.498595874
KTI12	1.917940798	-0.623394042	2.991439763	2.603221816	2.419698918	2.607812709	1.688245602	2.324610261	2.395061597	3.354975586	2.114056397	2.661394833	2.606356772	2.957561258	2.733586106	2.937275	3.170666666	2.697638338
AL445685.1	-1.685213683	-3.280905553	-1.883134772	-2.060801544	-2.609075689	-3.280905553	-3.280905553	-3.280905553	-3.280905553	-3.280905553	-3.280905553	-3.280905553	-3.280905553	-2.334229835	-3.280905553	-3.280905553	-3.280905553	-3.280905553
TXNDC12-AS1	-2.049311653	-3.280905553	-1.383703068	-2.060801544	-1.968977728	-1.400212768	-3.280905553	-1.898246539	-3.280905553	-2.021999248	-0.916557853	-2.298571417	-3.280905553	-2.89228384	-3.280905553	-2.755022734	-3.280905553	-1.152425301
BTF3L4	4.36443466	5.871657833	4.700838372	5.005119007	4.437854242	4.728952982	3.796926073	5.536384588	4.760320969	5.697486945	4.028975632	4.137705469	4.187186231	4.040111954	3.99148423	4.070400345	4.411622504	4.866915268
ZFYVE9	4.101384117	3.838506535	4.837257123	4.788946263	4.595457392	4.273758987	3.81124688	5.028064749	4.016223272	5.120573395	4.077204727	3.288775511	3.600217784	3.743917212	4.378174914	4.477377901	4.230037755	3.935533819
RN7SL788P	-1.394735614	-3.280905553	-1.186709201	-2.365252024	-1.968977728	-1.736872946	-2.049663921	-2.661888551	-1.299582411	-2.021999248	0.059405359	-2.558055302	-2.698500152	-2.334229835	-3.280905553	-1.816625471	-2.605809762	-3.280905553
AL139156.2	-0.852802234	-3.280905553	0.965833409	0.084709421	-1.092329332	-1.127439891	-0.328861365	-0.021896178	-0.494915459	0.20662946	-3.280905553	-2.078720442	-0.82775856	-0.155163088	-0.319482546	-0.630652826	-0.252259771	-3.280905553
AL139156.1	-0.266839555	-3.280905553	0.356541076	-1.244408569	-0.835127921	0.223315303	0.005972926	-0.387554908	0.695710349	-0.46595512	0.713412779	-0.64781943	-0.965122128	-2.586440542	-2.394460913	-2.755022734	-1.8005844	-3.280905553
PDCL3P6	1.299268179	-3.280905553	2.78394776	0.643458004	1.20138278	1.3490018	0.82110367	2.025781128	2.625287812	0.375535996	2.313071278	0.855466909	0.104460599	0.122826458	-0.890492642	-1.603252164	-1.8005844	-0.095965315
AL139156.3	-2.861835184	-3.280905553	-1.611914342	-3.280905553	-3.280905553	-3.280905553	-3.280905553	-1.205383115	-3.280905553	-3.280905553	-2.114344764	-2.874673946	-3.280905553	-3.280905553	-3.280905553	-2.755022734	-3.280905553	-3.280905553
DNAJC19P7	-1.685213683	-3.280905553	-1.383703068	-2.751622607	-2.152490314	-2.812878118	-1.685624236	-2.661888551	-3.280905553	-2.33323067	-2.780185289	-2.558055302	-3.280905553	-3.280905553	-3.280905553	-3.280905553	-3.280905553	-3.280905553
ANAPC10P1	-0.852802234	2.403903683	-0.083243606	-0.962182253	-0.55094457	-0.103377486	-0.765669127	-0.495540802	0.396512709	0.20662946	-0.428148252	-0.725507492	-1.116954182	-0.566207682	-0.890492642	-0.274243108	-0.252259771	-3.280905553
CC2D1B	5.043447359	3.599383697	5.275567935	4.828843992	4.970166182	4.934514304	4.879149064	5.071286434	4.970343459	5.304485889	5.442101722	5.636842759	5.344424118	5.515520003	5.601680079	5.343465378	5.261142872	5.376178521
AL513218.1	-1.685213683	-3.280905553	-1.611914342	-1.244408569	-0.915872045	-1.940133812	-2.537739817	-1.628619395	-3.280905553	-1.766140274	-1.47787749	-1.719545938	-0.965122128	-1.619158339	-2.394460913	-2.067127097	-1.8005844	-3.280905553
PLA2G12AP1	-1.153055354	2.611578206	-0.171590847	0.643458004	-1.001404538	-0.795838621	0.10229092	0.202038093	0.695710349	0.939925208	-2.409188389	-0.090212683	-1.963583505	0.164363948	0.088527822	0.590370897	0.539524779	-3.280905553
ORC1	1.193864017	2.545620035	1.948439619	1.871704326	1.311886335	1.456539721	0.10229092	1.860405251	-1.299582411	1.937166684	1.524891753	1.867755815	1.235306448	2.558647564	1.016984708	2.279213512	1.047822444	2.898971799
PRPF38A	5.336269325	4.090588654	5.54871787	5.690147136	5.364564364	5.434161808	5.328207696	5.72412313	5.35953577	5.97129453	5.289848354	5.479123281	5.236951231	5.379944631	5.231067442	5.185603795	5.237860921	5.00426827
TUT4	5.51210358	5.9502352	5.081381119	5.3609559	5.34086669	5.592255146	5.102277349	5.435240369	5.789580894	4.950438708	5.962156639	5.743406249	5.170863021	5.22784784	4.372104959	4.724561592	4.508193282	4.084600836
AL591167.1	-2.537492767	-3.280905553	-2.65331701	-3.280905553	-3.280905553	-2.460065816	-3.280905553	-3.280905553	-3.280905553	-3.280905553	-2.409188389	-2.874673946	-1.286665413	-3.280905553	-2.394460913	-3.280905553	-3.280905553	-3.280905553
EEF1GP7	-3.280905553	1.194033502	-3.280905553	-3.280905553	-3.280905553	-3.280905553	-2.049663921	-3.280905553	-3.280905553	-3.280905553	-3.280905553	-3.280905553	-3.280905553	-3.280905553	-3.280905553	-3.280905553	-3.280905553	-3.280905553
GPX7	1.471525126	2.793085482	0.88053012	1.816742236	1.923942747	1.575823043	2.044012902	1.722608781	2.395061597	1.765335673	1.390402949	2.622729884	3.195311381	3.021117537	1.397720177	2.666161679	3.679298884	3.315744633
SHISAL2A	-1.268840606	3.532852535	-3.280905553	-2.060801544	-2.906231989	-0.23107935	-2.049663921	-2.661888551	-3.280905553	-2.730614757	1.546136325	1.439763653	-0.28762763	1.074953136	-2.394460913	1.348449659	-0.48036222	-1.684667
COA7	3.062886686	1.194033502	4.195789078	4.218493529	3.065413289	3.784928191	3.684733726	4.219245836	3.462553108	4.881960113	2.811153956	3.582698573	3.376821343	3.655648167	3.653987339	3.84364515	3.447282869	3.868569972
NDUFS5P3	-1.53267621	-3.280905553	0.078709358	0.145447443	-1.405551917	-1.127439891	0.005972926	-2.661888551	-3.280905553	-1.360122544	-1.869653345	-0.574101911	1.594313739	2.061442603	-2.394460913	0.249607823	0.34405543	-0.76448873
RN7SL62P	-3.280905553	2.327458461	-3.280905553	-3.280905553	-3.280905553	-3.280905553	-3.280905553	-3.280905553	-3.280905553	-3.280905553	-3.280905553	-3.280905553	-3.280905553	-3.280905553	-3.280905553	-3.280905553	-3.280905553	-3.280905553
ZYG11B	5.123128323	3.81069559	5.683888915	5.470355144	4.663037276	5.094565884	4.865489794	5.403648584	6.002516586	4.780277774	5.711400449	5.222799277	5.191211359	3.986118398	3.832582405	4.089699678	4.889089779	5.258184575
RNU2-30P	-3.280905553	-3.280905553	-3.280905553	-2.751622607	-3.280905553	-3.280905553	-3.280905553	-3.280905553	-3.280905553	-3.280905553	-3.280905553	-2.874673946	-2.284742904	-3.280905553	-3.280905553	-3.280905553	-3.280905553	-3.280905553
RPS13P2	7.056698585	5.622522697	7.898258165	8.061171638	7.541050222	7.54496668	6.800171307	6.634213546	8.099820461	8.552632978	6.733324554	7.022307891	8.054320512	7.635362004	7.647923376	7.526388266	8.140240201	8.38567569
RNU6-969P	-1.268840606	-3.280905553	-1.611914342	-1.096405094	-1.189372352	-0.446705877	-1.395183194	-0.739277887	0.018581122	-2.021999248	0.512211385	-0.503968736	-0.702344319	-2.586440542	-3.280905553	-2.370457825	-2.147732954	-1.152425301
ZYG11A	0.672715945	-3.280905553	1.453212193	0.72532047	0.561527964	0.173749438	0.005972926	0.202038093	0.018581122	0.20662946	0.328238799	-0.039719238	-1.286665413	0.425795426	1.016984708	1.002438687	0.34405543	-2.537163757
AC099677.4	-3.280905553	0.80046084	-3.280905553	-3.280905553	-3.280905553	-2.812878118	-3.280905553	-3.280905553	-3.280905553	-3.280905553	-3.280905553	-3.280905553	-3.280905553	-3.280905553	-3.280905553	-2.755022734	-3.280905553	-3.280905553
ECHDC2	8.627064771	5.858135216	7.818443022	7.551227578	8.09186489	7.768028618	8.516856492	7.912970876	7.6849633	6.788120012	8.239208433	7.440120843	7.438483616	7.691712644	7.419781251	7.478507305	7.259393728	6.8176655
AC099677.1	2.576182315	1.356731997	2.300093568	3.039067876	2.168743183	1.720922426	3.166212892	1.648438573	2.395061597	2.447304863	2.397315511	1.827519962	3.845890674	3.760940972	3.450117923	2.885209578	3.237925766	2.205916973
AC099677.2	-2.861835184	-3.280905553	-3.280905553	-3.280905553	-2.906231989	-2.176803233	-2.049663921	-1.898246539	-3.280905553	-3.280905553	-1.47787749	-2.558055302	-3.280905553	-2.89228384	-3.280905553	-3.280905553	-3.280905553	-3.280905553
SCP2	7.071280954	4.977861555	5.527829944	6.728336342	5.865061017	5.265487641	6.610534033	6.661968201	6.394607825	7.664075754	6.326830421	5.854365818	5.137696666	5.714766066	6.075066567	6.400778769	5.761552355	5.951075896
MIR1273F	-2.272851055	-3.280905553	-3.280905553	-3.280905553	-2.609075689	-2.812878118	-3.280905553	-2.230120576	-3.280905553	-2.730614757	-3.280905553	-2.874673946	-3.280905553	-3.280905553	-3.280905553	-3.280905553	-3.280905553	-3.280905553
MIR5095	-2.861835184	-3.280905553	-3.280905553	-3.280905553	-3.280905553	-3.280905553	-3.280905553	-3.280905553	-3.280905553	-3.280905553	-3.280905553	-2.298571417	-3.280905553	-3.280905553	-3.280905553	-3.280905553	-3.280905553	-3.280905553
MIR1273G	-1.855806938	-3.280905553	-2.65331701	-3.280905553	-3.280905553	-3.280905553	-3.280905553	-3.280905553	-3.280905553	-3.280905553	-3.280905553	-3.280905553	-3.280905553	-3.280905553	-3.280905553	-3.280905553	-3.280905553	-3.280905553
AC099677.3	-1.685213683	-3.280905553	-2.65331701	-3.280905553	-2.362795316	-1.736872946	-3.280905553	-3.280905553	-3.280905553	-3.280905553	-3.280905553	-3.280905553	-3.280905553	-3.280905553	-3.280905553	-3.280905553	-3.280905553	-3.280905553
AL445183.3	-1.685213683	-3.280905553	-3.280905553	-2.751622607	-2.906231989	-3.280905553	-3.280905553	-2.230120576	-3.280905553	-3.280905553	-3.280905553	-3.280905553	-3.280905553	-3.280905553	-3.280905553	-3.280905553	-3.280905553	-3.280905553
TUBBP10	-1.685213683	-3.280905553	-3.280905553	-2.751622607	-3.280905553	-3.280905553	-3.280905553	-3.280905553	-3.280905553	-3.280905553	-3.280905553	-2.874673946	-3.280905553	-2.89228384	-3.280905553	-2.370457825	-3.280905553	-3.280905553
PODN	4.826094667	6.095610044	3.242840306	4.375697377	5.831443992	3.981380442	5.426832874	4.57003367	4.727656931	0.14562725	2.14223215	2.713841857	5.127173843	4.651574031	3.450117923	6.363207964	8.171603185	5.213012185
AL445183.1	-3.280905553	-3.280905553	-3.280905553	-3.280905553	-3.280905553	-3.280905553	-3.280905553	-3.280905553	-3.280905553	-3.280905553	-3.280905553	-3.280905553	-3.280905553	-3.280905553	-3.280905553	-3.280905553	-3.280905553	-3.280905553
HIGD1AP11	-3.280905553	-3.280905553	-3.280905553	-3.280905553	-3.280905553	-3.280905553	-3.280905553	-3.280905553	-3.280905553	-3.280905553	-3.280905553	-3.280905553	-3.280905553	-3.280905553	-3.280905553	-3.280905553	-3.280905553	-3.280905553
SLC1A7	1.877664481	4.420006313	0.83590933	0.464324008	1.852608975	-0.371192373	2.368441685	1.458929686	2.552552809	-2.730614757	-0.063923736	0.05625646	0.921279327	2.005401932	-0.485906775	1.540217403	4.508193282	2.844256855
AL445183.2	-2.537492767	-3.280905553	-1.883134772	-1.244408569	-0.915872045	-1.558744888	0.35778938	-1.898246539	-0.494915459	-3.280905553	-1.869653345	-0.253249963	-2.698500152	-0.635799753	-2.394460913	-0.971051462	-2.147732954	-0.945456732
AL606760.4	-3.280905553	-3.280905553	-3.280905553	-3.280905553	-3.280905553	-3.280905553	-3.280905553	-3.280905553	-3.280905553	-3.280905553	-3.280905553	-3.280905553	-3.280905553	-3.280905553	-3.280905553	-2.755022734	-3.280905553	-3.280905553
CPT2	4.141623911	4.420006313	4.118726699	4.324081369	3.943767842	4.173300817	4.552526546	4.008100999	4.043020436	4.607262106	4.390782511	4.351423648	3.930629746	3.611280759	4.190866208	3.744847775	3.622902252	4.230404862
AL606760.2	-1.53267621	-3.280905553	-1.013410847	-2.060801544	-1.527143048	-1.008234542	-1.153528539	-1.628619395	-3.280905553	-1.766140274	-0.804752637	-2.078720442	-1.47903569	-1.932837161	-1.454776321	-2.067127097	-1.085489691	-0.76448873
C1orf123	4.764844938	4.576830125	4.776574281	5.214501431	5.284386211	5.23106877	5.05792727	4.606403314	4.77637978	5.267385369	4.473503962	5.093040508	5.707191756	5.486132785	5.112282578	5.387797438	5.95813564	5.115303615
AL606760.3	-1.855806938	2.327458461	-2.217429659	-3.280905553	-3.280905553	-2.812878118	-2.049663921	-2.230120576	-1.299582411	-1.766140274	-2.409188389	-3.280905553	-3.280905553	-2.334229835	-1.849427215	-3.280905553	-2.605809762	-3.280905553
MAGOH	4.26385188	2.954287908	4.938332304	4.998960269	4.509174374	5.014120538	4.265843513	4.447806654	4.82351077	5.597111699	3.963371517	4.409364029	4.682983764	4.968295192	4.341366091	4.339075161	4.531358696	4.763817341
AL606760.1	-0.76516284	-3.280905553	-1.383703068	-1.59561189	-1.092329332	-0.23107935	-0.208406553	-1.628619395	-3.280905553	0.081931334	-0.428148252	-2.078720442	-2.698500152	-1.932837161	-0.890492642	-0.441469714	-0.908811667	-3.280905553
LRP8	2.567768446	3.994974063	3.743240747	1.924649152	1.958329145	2.200869031	2.406669099	4.223509548	2.552552809	4.638039072	3.463517472	4.101606697	2.642273162	3.384020747	3.024199708	3.136007783	2.411737476	3.051669276
AL355483.4	-3.280905553	-3.280905553	-3.280905553	-3.280905553	-3.280905553	-3.280905553	-3.280905553	-3.280905553	-3.280905553	-3.280905553	-3.280905553	-3.280905553	-3.280905553	-3.280905553	-3.280905553	-3.280905553	-3.280905553	-3.280905553
AL355483.2	-2.861835184	-3.280905553	-1.611914342	-3.280905553	-3.280905553	-2.460065816	-3.280905553	-3.280905553	-3.280905553	-2.730614757	-3.280905553	-2.298571417	-3.280905553	-2.334229835	-3.280905553	-3.280905553	-3.280905553	-3.280905553
AL355483.1	-3.280905553	-3.280905553	-3.280905553	-2.751622607	-3.280905553	-3.280905553	-2.537739817	-2.661888551	-3.280905553	-3.280905553	-2.780185289	-3.280905553	-3.280905553	-3.280905553	-3.280905553	-3.280905553	-3.280905553	-3.280905553
AL355483.3	-1.855806938	2.1612253	-3.280905553	-2.365252024	-2.609075689	-3.280905553	-2.537739817	-3.280905553	-3.280905553	-2.33323067	-2.114344764	-1.887984392	-3.280905553	-3.280905553	-3.280905553	-3.280905553	-3.280905553	-3.280905553
LINC01771	-2.861835184	-3.280905553	-3.280905553	-3.280905553	-2.906231989	-3.280905553	-3.280905553	-3.280905553	-3.280905553	-3.280905553	-2.409188389	-0.987347615	-3.280905553	-2.586440542	-3.280905553	-2.067127097	-3.280905553	-3.280905553
AC119428.1	-3.280905553	-3.280905553	-3.280905553	-3.280905553	-3.280905553	-3.280905553	-3.280905553	-3.280905553	-3.280905553	-2.730614757	-3.280905553	-3.280905553	-3.280905553	-3.280905553	-3.280905553	-3.280905553	-3.280905553	-3.280905553
AC119428.2	-1.685213683	-3.280905553	-1.186709201	-0.621314206	-0.686050193	-0.371192373	-0.946603705	-0.495540802	0.396512709	-1.548895099	1.076732998	1.729028101	1.75603711	0.985085186	-0.674063307	1.296242087	0.117888692	1.03280258
SLC25A3P1	-2.272851055	1.356731997	-3.280905553	-3.280905553	-3.280905553	-3.280905553	-3.280905553	-3.280905553	-3.280905553	-3.280905553	-3.280905553	-3.280905553	-3.280905553	-3.280905553	-1.454776321	-3.280905553	-3.280905553	-3.280905553
DMRTB1	-3.280905553	1.356731997	-3.280905553	-2.751622607	-2.609075689	-3.280905553	-3.280905553	-3.280905553	-3.280905553	-3.280905553	-2.409188389	-3.280905553	-3.280905553	-3.280905553	-3.280905553	-3.280905553	-3.280905553	-3.280905553
GLIS1	1.749614904	1.356731997	0.078709358	-0.962182253	1.510343514	-0.165815919	-0.328861365	0.395838477	2.120987921	-2.730614757	1.608055121	0.146243663	2.531724847	1.521047896	0.202378522	1.002438687	1.579313909	0.877983318
RNU7-95P	-3.280905553	-3.280905553	-3.280905553	-3.280905553	-3.280905553	-3.280905553	-3.280905553	-3.280905553	-3.280905553	-3.280905553	-3.280905553	-3.280905553	-3.280905553	-3.280905553	-3.280905553	-3.280905553	-3.280905553	-3.280905553
NDC1	3.444664336	2.476501264	4.186933677	4.042041108	3.909028387	3.974159903	3.789712007	4.679609257	3.294310192	4.626923266	3.371304824	3.82675631	3.266080334	3.887251613	3.23954473	3.628263825	3.55670383	4.515071398
RF00418	-1.268840606	-3.280905553	-1.883134772	-2.060801544	-1.659933029	-1.736872946	-1.395183194	-1.205383115	0.943389687	-2.730614757	0.059405359	-1.192696954	-1.701061791	-1.143217374	-2.394460913	-3.280905553	-3.280905553	-3.280905553
AL049745.1	-3.280905553	-3.280905553	-3.280905553	-3.280905553	-3.280905553	-3.280905553	-3.280905553	-3.280905553	-3.280905553	-3.280905553	-3.280905553	-3.280905553	-3.280905553	-3.280905553	-3.280905553	-3.280905553	-3.280905553	-3.280905553
YIPF1	4.557393404	4.363700108	5.265088288	5.480704971	4.763687685	5.400891207	4.473691244	5.169581015	4.913390844	5.962478453	4.50639294	4.795678828	4.866254657	4.981427476	4.982832857	4.671753352	4.613251366	5.016692453
DIO1	-0.604400865	2.674652234	-1.013410847	1.167397467	-0.017895419	-0.700321023	-0.460297086	-0.287091944	-3.280905553	-0.784236559	-0.198789544	-0.142537663	-0.480135209	-0.867314304	-2.394460913	1.127226186	-2.605809762	-0.327615623
HSPB11	2.911526585	4.593247569	3.099201198	3.90822939	3.298006349	3.97777469	2.884075776	4.094439227	3.294310192	4.676283478	3.103991051	3.984505852	3.362537872	3.485830007	2.573518842	3.277371969	3.079310845	3.440871127
LRRC42	3.995582086	1.356731997	4.500992605	4.407044084	4.128751054	4.375917367	3.723108798	3.98819226	4.330888966	5.124530576	3.469089664	3.82675631	3.798929009	4.398812343	4.768503063	4.380409242	4.1424793	4.648795344
HNRNPA3P12	-1.855806938	-0.116737631	-2.65331701	-1.244408569	-1.659933029	-2.176803233	-0.460297086	-1.401536253	-3.280905553	-2.33323067	-3.280905553	-2.298571417	-2.698500152	-0.708919669	-1.145219917	-1.816625471	-2.147732954	-3.280905553
LDLRAD1	-0.530273949	2.674652234	-1.883134772	-0.962182253	-0.835127921	-0.795838621	-2.049663921	-1.628619395	0.396512709	-0.908112912	-0.804752637	-2.874673946	-3.280905553	-0.155163088	0.40622315	0.633090559	-1.520978011	-3.280905553
TMEM59	7.202752993	7.056547049	6.973835056	7.972280363	7.279261826	7.326711145	7.039454647	7.58706633	7.122516291	8.448555403	6.423990345	6.829083128	6.570952592	6.789990848	7.284936655	7.277327658	7.514634296	7.698622292
AL353898.3	1.453370193	-3.280905553	2.470319795	1.941874279	1.684772905	1.92942064	1.452779652	-0.104993696	2.120987921	0.663559924	2.62402668	1.89396952	2.20343383	0.587213507	0.743685975	1.127226186	1.824074977	1.864779076
TCEANC2	4.714282403	4.900815082	4.518745365	5.035524397	4.627863812	4.779533975	4.36139317	4.758123542	4.607131638	4.534771968	4.580337957	4.520803373	4.120845773	4.46055411	4.366009358	4.441774043	4.01680064	4.821607617
MIR4781	-3.280905553	-3.280905553	-3.280905553	-3.280905553	-3.280905553	-3.280905553	-3.280905553	-3.280905553	-3.280905553	-3.280905553	-3.280905553	-3.280905553	-3.280905553	-3.280905553	-3.280905553	-3.280905553	-3.280905553	-3.280905553
AL353898.1	-2.537492767	-3.280905553	-3.280905553	-2.751622607	-3.280905553	-2.812878118	-3.280905553	-3.280905553	-3.280905553	-3.280905553	-3.280905553	-3.280905553	-3.280905553	-3.280905553	-3.280905553	-3.280905553	-3.280905553	-3.280905553
AL353898.2	-3.280905553	-3.280905553	-3.280905553	-3.280905553	-3.280905553	-3.280905553	-3.280905553	-3.280905553	-3.280905553	-3.280905553	-3.280905553	-3.280905553	-3.280905553	-3.280905553	-3.280905553	-3.280905553	-3.280905553	-3.280905553
AL357673.1	-2.272851055	-3.280905553	-3.280905553	-2.751622607	-2.362795316	-3.280905553	-3.280905553	-3.280905553	-3.280905553	-3.280905553	-3.280905553	-2.558055302	-1.963583505	-2.119618647	-2.394460913	-2.067127097	-2.147732954	-2.537163757
CDCP2	-3.280905553	-3.280905553	-3.280905553	-3.280905553	-3.280905553	-3.280905553	-3.280905553	-3.280905553	-3.280905553	-3.280905553	-3.280905553	-3.280905553	-3.280905553	-3.280905553	-3.280905553	-3.280905553	-3.280905553	-3.280905553
AL357673.2	-2.272851055	2.1612253	-3.280905553	-2.751622607	-3.280905553	-3.280905553	-3.280905553	-3.280905553	-3.280905553	-3.280905553	-3.280905553	-2.874673946	-3.280905553	-0.867314304	-1.849427215	-3.280905553	-3.280905553	-3.280905553
CYB5RL	3.407427439	3.498399867	3.464213158	3.254289297	3.674066047	3.178366111	3.621127962	2.957119706	2.884307213	2.184658158	3.285481462	3.175796672	3.648110351	3.448488384	3.265973685	3.436579024	3.47940192	3.222288328
MRPL37	5.419284065	2.070326474	6.457008198	6.281780961	5.878590806	5.89815152	6.020693194	5.768568939	5.805319042	7.021416611	5.289848354	5.752389017	6.427380664	6.423771278	6.892916634	6.259660547	6.321441316	6.95472659
SSBP3	5.368113682	4.223086246	5.697981899	5.620984081	5.74708776	5.65229868	5.463563112	5.061792897	5.896304413	5.000822351	5.691279019	5.472615237	6.468808424	6.364860547	6.039123995	6.086032378	6.481652308	6.746720573
SSBP3-AS1	2.268792468	-0.623394042	1.122653617	1.137806483	2.762255364	2.799746703	2.226056666	2.967325118	1.502391553	1.076927574	1.964280542	2.076717845	1.799098966	2.039286868	1.077922528	0.865826718	0.477265258	0.704530357
AL161644.1	-2.049311653	-3.280905553	-3.280905553	-3.280905553	-3.280905553	-2.812878118	-1.395183194	-2.661888551	-3.280905553	-2.730614757	-2.409188389	-1.887984392	-3.280905553	-1.619158339	-3.280905553	-2.755022734	-3.280905553	-3.280905553
AL035415.1	-3.280905553	-3.280905553	-3.280905553	-3.280905553	-2.906231989	-3.280905553	-3.280905553	-1.205383115	-0.494915459	-3.280905553	-3.280905553	-3.280905553	-3.280905553	-3.280905553	-3.280905553	-3.280905553	-3.280905553	-3.280905553
AC099796.1	-1.53267621	-3.280905553	-1.186709201	-2.060801544	-0.487858042	-0.526391277	-1.395183194	-1.032735508	-3.280905553	-2.021999248	-2.409188389	-1.086371755	-0.82775856	-0.155163088	-2.394460913	-1.105056861	-3.280905553	-1.684667
AC099796.2	-3.280905553	-3.280905553	-3.280905553	-3.280905553	-3.280905553	-3.280905553	-3.280905553	-3.280905553	-3.280905553	-3.280905553	-3.280905553	-3.280905553	-3.280905553	-3.280905553	-3.280905553	-2.370457825	-3.280905553	-3.280905553
HNRNPA1P63	-2.861835184	-3.280905553	-3.280905553	-3.280905553	-3.280905553	-3.280905553	-3.280905553	-3.280905553	-3.280905553	-3.280905553	-3.280905553	-3.280905553	-3.280905553	-2.586440542	-3.280905553	-3.280905553	-3.280905553	-3.280905553
ACOT11	3.232168408	3.838506535	3.903174434	3.557821837	4.013561522	4.147856333	3.730662825	3.357058485	3.462553108	4.516818591	3.491165677	3.847025152	3.162708683	3.868524566	3.901632977	3.368681843	3.22850718	3.819774419
FAM151A	0.50657884	-3.280905553	1.085017526	0.021301489	1.017929259	1.456539721	0.640410809	0.395838477	-3.280905553	0.321401662	1.047235099	0.744595332	0.104460599	-0.104950706	0.5847992	-0.735441711	0.599208274	0.877983318
AL590093.1	-1.394735614	-3.280905553	-1.883134772	-0.72623597	0.109965283	0.714168294	-1.685624236	-0.612268164	0.695710349	-2.021999248	0.596087991	0.458764407	-1.47903569	-0.499818648	-1.849427215	-1.816625471	-2.605809762	-2.537163757
MROH7	1.103619335	-3.280905553	1.482456067	1.10759583	1.969611526	2.200869031	1.558431051	0.202038093	2.120987921	0.375535996	2.397315511	2.110645259	1.959539786	0.732374762	0.088527822	0.792342048	0.865397588	0.983019584
MROH7-TTC4	-3.280905553	-3.280905553	-2.217429659	-3.280905553	-1.80619596	-2.460065816	-3.280905553	-3.280905553	-3.280905553	-2.730614757	-2.409188389	-2.558055302	-3.280905553	-2.586440542	-3.280905553	-3.280905553	-3.280905553	-3.280905553
TTC4	0.358353724	-3.280905553	0.477669398	0.979999303	0.648337744	0.814606348	0.82110367	0.334086415	0.018581122	-0.205356949	0.059405359	0.685791487	1.711650287	1.138861135	0.088527822	0.754146695	0.272534843	-1.394139643
PARS2	1.592588747	3.723893702	2.029929281	2.262924541	2.290702891	2.579543895	1.99467171	1.648438573	2.120987921	1.919054288	1.017121464	1.880922205	2.630400106	2.781891172	2.344687687	2.319005852	2.613351343	1.49024143
TTC22	5.542477988	5.086225906	6.407362902	6.160107943	5.535631811	5.719689967	4.909417631	5.992447405	5.925400917	6.809171202	6.11569899	5.170143924	5.724048969	6.614729426	6.817865735	5.966888664	5.148295304	6.881892981
AC096536.2	-0.392552236	-3.280905553	-1.611914342	-0.345789907	-1.001404538	-0.700321023	-2.049663921	-1.898246539	-0.494915459	-1.548895099	0.173016899	-1.307486136	-1.286665413	-1.619158339	-1.849427215	-2.370457825	-1.8005844	-2.537163757
LEXM	-0.604400865	1.010626773	0.742301125	0.684969796	-1.092329332	-0.446705877	-0.460297086	-0.021896178	0.018581122	2.315040975	0.986365837	0.773122203	1.266326217	3.206513032	1.698668624	1.156806594	-1.286863933	0.931457143
DHCR24	8.965275936	5.27105405	8.784938315	8.366588808	8.993102034	8.120495954	10.0791632	8.170115716	8.782269324	8.309041035	8.364086784	6.546736166	8.232030815	7.731119624	10.05878161	8.905738873	9.104214573	8.976067829
AC096536.3	-3.280905553	-1.411145063	-3.280905553	-2.751622607	-2.906231989	-3.280905553	-2.537739817	-3.280905553	-3.280905553	-3.280905553	-3.280905553	-3.280905553	-3.280905553	-3.280905553	-1.454776321	-2.755022734	-3.280905553	-3.280905553
AC096536.1	0.148697774	-3.280905553	-0.366386015	-1.59561189	-0.915872045	-1.400212768	-1.395183194	-1.205383115	-3.280905553	-0.205356949	-0.700992318	-3.280905553	-0.82775856	-1.767489264	-1.454776321	-2.370457825	-1.8005844	-3.280905553
[truncated: 62,868 more rows]
