# Supplementary material for: HCV poly U/UC sequence–induced inflammation leads to metabolic disorders in vulvar lichen sclerosis
Source: Life Sci Alliance. 2021 Jun 18;4(8):e202000906. doi: 10.26508/lsa.202000906 (PMC8321666; doi:10.26508/lsa.202000906)
Supplement: Supplementary file 3 [file LSA-2020-00906_TableS3.xlsx]

## Sheet: Dataset_EV3
Table S3. Lipidomic data of paired Vulvar Lichen Sclerosis samples.
	VLS6C	VLS14C	VLS9C	VLS6	VLS14	VLS9
Label	Con	Con	Con	VLS	VLS	VLS
FFA(14:1)	0.000804734	0.00099592	0.000928862	0.00937209	0.00105208	0.00320446
FFA(14:0)	0.0282435	0.0410146	0.0370612	0.0446511	0.04145	0.0379478
FFA(16:0)	0.227827	0.237609	0.227538	0.195538	0.215607	0.219957
FFA(16:1)	0.0126389	0.0100991	0.0111732	0.077428	0.0109291	0.0205435
FFA(16:2)	0.0097918	0.00605719	0.00985799	0.00309584	0.00945217	0.00508014
FFA(18:0)	0.179221	0.165944	0.165073	0.0909085	0.139568	0.171832
FFA(18:1)	0.105442	0.0715889	0.0895824	0.167047	0.0718428	0.0937087
FFA(18:2)	0.140076	0.107439	0.132052	0.165835	0.117108	0.117975
FFA(18:3)	0.0169689	0.0155533	0.0161978	0.024274	0.0183507	0.0131165
FFA(20:0)	0.0121453	0.0653928	0.0606295	0.0363283	0.0356458	0.0446803
FFA(20:1)	0.00628167	0.00342908	0.00606799	0.00682773	0.00493423	0.00476958
FFA(20:2)	0.0232676	0.0101399	0.0230731	0.00880834	0.0191225	0.0118166
FFA(20:3)	0.0279548	0.0101658	0.00803243	0.0068383	0.0536499	0.00683759
FFA(20:4)	0.0260682	0.0111148	0.0201955	0.020434	0.00999667	0.0240593
FFA(20:5)	0.00750362	0.0117412	0.00975722	0.0056269	0.00762662	0.0113231
FFA(22:0)	0.0246762	0.0440872	0.0274965	0.0211083	0.033953	0.0414817
FFA(22:1)	0.00312428	0.00368509	0.0031325	0.00211855	0.00300403	0.00376371
FFA(22:2)	0.00306612	0.00237869	0.00285206	0.00193136	0.0027007	0.00249759
FFA(22:3)	0.00372554	0.00364238	0.00353071	0.00197054	0.00946246	0.00329667
FFA(22:6)	0.00387375	0.00172699	0.00381446	0.00708068	0.00229221	0.00420731
FFA(22:5)	0.00416132	0.00341663	0.00387091	0.00235184	0.00296833	0.00328092
FFA(22:4)	0.00304778	0.00353387	0.00340663	0.00208811	0.00337233	0.00333983
FFA(24:0)	0.000706403	0.0037356	0.00279825	0.0012128	0.00179335	0.00344487
FFA(24:1)	0.00280257	0.00271905	0.00242127	0.00194484	0.00240472	0.00239866
FFA(24:2)	0.004395	0.0035439	0.0041482	0.00278432	0.00314879	0.00357608
FFA(24:3)	0.00277936	0.00273103	0.00267982	0.00183724	0.00298646	0.00247694
FFA(24:4)	0.00412672	0.00309056	0.00298365	0.00213311	0.00441125	0.00276598
FFA(24:5)	0.00392322	0.00368736	0.00360369	0.00264854	0.00344166	0.00391053
FFA(24:6)	0.0110424	0.016557	0.0105357	0.00865269	0.0122633	0.0170742
FFA(26:0)	0.00496985	0.0117267	0.00528292	0.00433333	0.00871282	0.00864559
FFA(26:1)	0.00321285	0.00364996	0.00315117	0.00216593	0.0030694	0.00337141
FFA(26:2)	0.00309765	0.00308933	0.00302518	0.00250211	0.00279513	0.00290385
FFA(26:3)	0.00362512	0.00370057	0.00340176	0.00265053	0.00337655	0.00346691
FFA(26:4)	0.00297601	0.00444174	0.00366831	0.00224716	0.00272487	0.00409247
FFA(26:5)	0.00407935	0.00539686	0.00513042	0.00371542	0.0037657	0.00483049
FFA(26:6)	0.00335121	0.00324414	0.00311332	0.00234065	0.00292501	0.0034541
FFA(28:0)	0.00763482	0.00757641	0.0097443	0.00536093	0.00853148	0.00960221
FFA(28:1)	0.00314198	0.0038914	0.00313722	0.00445864	0.00270917	0.00385441
FFA(28:2)	0.00287289	0.00330231	0.00293253	0.00473178	0.00270443	0.00332246
FFA(28:3)	0.00288351	0.00392591	0.00306555	0.00221598	0.00329036	0.00376691
FFA(28:4)	0.0029302	0.00315118	0.00292076	0.00239784	0.00243572	0.00304192
FFA(28:5)	0.00396133	0.00451287	0.00397986	0.00307684	0.00579055	0.00433223
FFA(28:6)	0.00657983	0.00584234	0.00433046	0.00339964	0.0309439	0.00444082
FFA(30:0)	0.00600106	0.013264	0.00686147	0.00497676	0.0113529	0.00997404
FFA(30:1)	0.0086591	0.0148287	0.00856329	0.00503862	0.0174103	0.0107512
FFA(30:2)	0.00395126	0.00404892	0.00350206	0.0026081	0.0112829	0.00364489
FFA(30:3)	0.00303972	0.00732865	0.0033407	0.0026672	0.00549114	0.00543935
FFA(30:4)	0.00287966	0.00454032	0.00370839	0.00294073	0.00307609	0.00357403
FFA(30:5)	0.00663329	0.010811	0.00948341	0.00488041	0.00836544	0.00876865
FFA(30:6)	0.0138336	0.0109067	0.0131624	0.00841559	0.0147081	0.0103561
PG(16:0/14:0)	0.00405647	0.00152388	0.000771908	0.000637044	0.00234316	0.000432792
PG(16:0/16:0)	0.0151767	0.0138249	0.00872397	0.00992198	0.0182003	0.00950456
PG(16:0/16:1)	0.0149959	0.00496731	0.00399408	0.00955348	0.00838243	0.00243434
PG(16:0/18:0)	0.0126812	0.0115707	0.0111215	0.00965482	0.0103665	0.0107026
PG(16:0/18:1)	0.364054	0.338034	0.315056	0.340398	0.328272	0.344895
PG(16:0/18:2)	0.0631657	0.0582805	0.0551152	0.033052	0.0393903	0.0513939
PG(16:0/18:3)	0.00205063	0.000962081	0.000830259	0.00138223	0.00086734	0.000638452
PG(16:0/20:1)	0.00298641	0.0124311	0.00413885	0.0021699	0.00439288	0.0053864
PG(16:0/20:2)	0.0427993	0.0981795	0.0889275	0.0368818	0.0731691	0.144649
PG(16:0/20:3)	0.0278974	0.0144276	0.0092571	0.0131285	0.0151501	0.0120055
PG(16:0/20:4)	0.00782383	0.00920487	0.0077638	0.00879944	0.0108759	0.00898798
PG(16:0/20:5)	#VALUE!	#VALUE!	#VALUE!	5.43091e-05	#VALUE!	#VALUE!
PG(16:0/22:4)	0.000741409	0.000534291	0.000429964	0.00061896	0.0003927	0.000681922
PG(16:0/22:5)	0.000381725	0.000532349	0.000215815	0.000677871	0.000454457	0.000201638
PG(16:0/22:6)	0.000413795	0.000379886	0.000312137	0.000802934	0.00028639	0.000352214
PG(18:0/14:0)	0.00197719	0.00127957	0.00104735	0.00101378	0.00157529	0.0002818
PG(18:0/16:1)	0.0124462	0.00357962	0.00745254	0.0220446	0.0115536	0.00228978
PG(18:0/18:0)	0.00691042	0.0102031	0.010319	0.0138211	0.0110703	0.0091142
PG(18:0/18:1)	0.182314	0.201797	0.249754	0.304294	0.27037	0.181494
PG(18:0/18:2)	0.0976551	0.097598	0.109507	0.0816884	0.0846743	0.0958384
PG(18:0/18:3)	0.00173482	0.0003948	0.000420963	0.00144341	0.000706712	0.000621076
PG(18:0/20:0)	0.001173	0.000815873	0.00022418	0.000405648	0.000534099	0.00108667
PG(18:0/20:1)	0.0015116	0.0037164	0.00218427	0.00130721	0.00151062	0.00104174
PG(18:0/20:2)	0.0134612	0.0254503	0.0285609	0.0086338	0.0153869	0.0256582
PG(18:0/20:3)	0.0118963	0.00702958	0.00747191	0.00739111	0.00798054	0.00657509
PG(18:0/20:4)	0.00872484	0.0097647	0.00971959	0.00980817	0.0117652	0.00888328
PG(18:0/20:5)	#VALUE!	0.000148313	#VALUE!	#VALUE!	#VALUE!	0.000207812
PG(18:0/22:4)	0.000709863	0.000429216	0.000441334	0.000320697	0.000411515	0.000681468
PG(18:0/22:5)	0.000533881	0.000344014	0.000274476	0.000535798	0.000181544	0.000752156
PG(18:0/22:6)	0.000336391	0.000148987	0.000326106	0.00085912	0.000548945	0.000825868
PG(18:1/16:1)	0.0170224	0.00946169	0.00749007	0.0184369	0.0132907	0.00546151
PG(18:1/18:1)	0.0376415	0.0273989	0.0280964	0.0312103	0.0284502	0.0323896
PG(18:1/18:2)	0.0362015	0.026155	0.023093	0.0231381	0.0198922	0.0236249
PG(18:1/18:3)	0.00189259	0.000782385	0.000364757	0.00144291	0.000772317	0.000273258
PG(18:1/20:1)	0.000928994	0.000977549	0.000404601	0.000620377	0.000975172	0.000756168
PG(18:1/20:2)	0.00210093	0.00338708	0.00377203	0.00147082	0.00302066	0.00671569
PG(18:1/20:3)	0.00304958	0.00200243	0.00190968	0.00173386	0.00168652	0.00190885
PG(18:1/20:4)	0.000552575	0.00228162	0.000507155	0.000646922	0.00109824	0.00125217
PE(16:0/14:0)	8.01735e-05	3.91229e-05	9.22955e-05	0.000121672	0.000240146	0.000128773
PE(16:0/16:0)	0.00121948	0.00112288	0.000918221	0.00157751	0.00261241	0.00140124
PE(16:0/16:1)	0.00834943	0.00136583	0.00235392	0.00588166	0.00482556	0.00043672
PE(16:0/18:1)	0.0301231	0.0243574	0.0227269	0.0378567	0.0362039	0.0216582
PE(16:0/18:2)	0.0317622	0.0277541	0.0255644	0.031777	0.0326825	0.0193971
PE(16:0/18:3)	0.00100779	0.00045818	0.000672339	0.00173118	0.000592637	0.000607474
PE(16:0/20:1)	0.00103004	0.000775909	0.000336757	0.000384353	0.000638414	0.000568606
PE(16:0/20:2)	0.00454582	0.00286498	0.00314616	0.000903078	0.00289593	0.00288804
PE(16:0/20:3)	0.00353966	0.00212042	0.00220405	0.00262148	0.00376186	0.00247211
PE(16:0/20:4)	0.00742497	0.00679068	0.00513972	0.0106358	0.0122249	0.0080528
PE(16:0/20:5)	0.000107144	9.58412e-05	#VALUE!	0.000154355	0.000197303	#VALUE!
PE(16:0/22:4)	0.0012494	0.00173969	0.00256013	0.00214669	0.00276537	0.00337448
PE(16:0/22:5)	0.000986873	0.000846492	0.00132445	0.00155127	0.00154857	0.00185552
PE(16:0/22:6)	0.00107576	0.000797044	0.00140361	0.00163669	0.00201306	0.00186197
PE(18:0/14:0)	7.17087e-05	3.70508e-05	2.17874e-05	0.00011949	3.04268e-05	1.29251e-05
PE(18:0/16:0)	0.00102315	0.000881407	0.000738382	0.00125061	0.00145069	0.000756238
PE(18:0/16:1)	0.00127879	0.000564773	0.000824515	0.00281495	0.00161613	0.000400015
PE(18:0/18:0)	0.00497839	0.00495829	0.00996527	0.00616202	0.0114744	0.0134683
PE(18:0/18:1)	0.0394875	0.0359567	0.0433552	0.0397424	0.0479916	0.0480162
PE(18:0/18:2)	0.0760327	0.0704331	0.0908135	0.0679549	0.0708616	0.0704339
PE(18:0/18:3)	0.00162877	0.000397405	0.00104103	0.00157633	0.000728901	0.000915825
PE(18:0/20:1)	0.00057633	0.00046826	0.000610314	0.000477788	0.000467015	0.00090562
PE(18:0/20:2)	0.00154339	0.00260766	0.00337178	0.0014627	0.00256369	0.0049855
PE(18:0/20:3)	0.0105454	0.00925981	0.0147128	0.0125767	0.0148459	0.0181145
PE(18:0/20:4)	0.0414476	0.0413674	0.0552507	0.0602426	0.0610485	0.0753915
PE(18:0/20:5)	0.000329282	0.00021823	0.000121459	0.000873502	0.000276862	0.000154252
PE(18:0/22:4)	0.00335713	0.0037012	0.00781128	0.00461248	0.00543063	0.010261
PE(18:0/22:5)	0.00214324	0.00136446	0.003471	0.00315549	0.00313612	0.0053632
PE(18:0/22:6)	0.00165621	0.00166803	0.00279114	0.00332272	0.00337159	0.00359068
PE(18:1/16:1)	0.0113806	0.00628584	0.00581061	0.02131	0.0115341	0.00328518
PE(18:1/18:1)	0.05502	0.0494415	0.0440585	0.0783474	0.0520309	0.0343663
PE(18:1/18:2)	0.058525	0.0531769	0.0488302	0.0645688	0.0567043	0.0357203
PE(18:1/18:3)	0.00149037	0.000509118	0.000695921	0.00213194	0.000820787	0.00065479
PE(18:1/20:1)	0.00203046	0.00140279	0.00140607	0.00165704	0.00128813	0.0013931
PE(18:1/20:2)	0.00317815	0.00322214	0.0028051	0.00210759	0.00285263	0.00320895
PE(18:1/20:3)	0.00463184	0.00317954	0.00401118	0.00564209	0.00456256	0.00400015
PE(18:1/20:4)	0.00978435	0.0107696	0.010725	0.0116291	0.0132264	0.0108215
PE(18:1/20:5)	0.00026327	7.24155e-05	1.47935e-05	0.000253865	7.65888e-05	1.36029e-05
PE(18:1/22:4)	0.00092549	0.00131054	0.0026321	0.00124589	0.00150291	0.00182832
PE(18:1/22:5)	0.000838318	0.000612409	0.000938531	0.000757249	0.00110526	0.000910907
PE(18:1/22:6)	0.00091187	0.00071753	0.00113556	0.000886015	0.00186992	0.00138831
PE(18:2/16:1)	0.0113554	0.00949378	0.00850992	0.0161608	0.00778778	0.0033766
PE(18:2/18:2)	0.0197924	0.0160039	0.022116	0.0145651	0.0142529	0.0163398
PE(18:2/18:3)	0.000783368	0.000383249	0.000261174	0.000788868	0.000383785	0.000232768
PE(18:2/20:1)	0.0015782	0.00151239	0.00132077	0.00110425	0.00137382	0.00105543
PE(18:2/20:2)	0.00132728	0.00214906	0.00239763	0.000805311	0.00125206	0.00210159
PE(18:2/20:3)	0.00103381	0.000595798	0.00133823	0.00132886	0.00116647	0.00159143
PE(18:2/20:4)	0.00159312	0.0018884	0.00210311	0.00148761	0.00223345	0.00250467
PE(18:2/20:5)	3.29417e-05	3.39659e-05	#VALUE!	3.43255e-05	3.74055e-05	#VALUE!
PE(18:2/22:4)	0.000325021	0.000283842	0.000608868	0.000254133	0.000458742	0.000638077
PE(18:2/22:5)	0.000181002	0.000101952	0.000197162	0.00022037	0.000225409	0.000390266
PE(18:2/22:6)	0.00011167	7.77233e-05	0.000140966	0.000216005	0.0002331	0.000153541
PE(O-16:0/16:0)	0.00032753	0.000206249	0.000134842	0.000342279	0.000329175	0.000218436
PE(O-16:0/16:1)	0.00106837	0.000335627	0.000432067	0.000680123	0.000786019	8.4934e-05
PE(O-16:0/18:0)	0.000139799	9.75209e-05	2.61491e-05	0.000226448	0.000155903	3.40103e-05
PE(O-16:0/18:1)	0.00477975	0.00357909	0.00313885	0.00423917	0.00435444	0.00236229
PE(O-16:0/18:2)	0.00395983	0.00349228	0.00314003	0.00336686	0.00327682	0.0021176
PE(O-16:0/18:3)	0.000127507	8.75771e-05	5.8508e-05	0.00017802	0.000169088	7.27222e-05
PE(O-16:0/20:1)	0.00028734	9.12909e-05	5.54587e-05	4.172e-05	0.000130095	8.68317e-05
PE(O-16:0/20:2)	0.00038564	0.000541094	0.000248206	6.20439e-05	0.000223637	0.00025744
PE(O-16:0/20:3)	0.000593685	0.000486527	0.000245562	0.000611379	0.000708786	0.000671035
PE(O-16:0/20:4)	0.00394743	0.00410652	0.00510094	0.00506382	0.00564854	0.00731562
PE(O-16:0/20:5)	0.000443783	0.000245943	0.000450156	0.000417203	0.000461729	0.000760822
PE(O-16:0/22:4)	0.00142989	0.00141729	0.00344967	0.00131982	0.00239492	0.00386018
PE(O-16:0/22:5)	0.000843452	0.000543254	0.00128366	0.000999822	0.00102228	0.00179392
PE(O-16:0/22:6)	0.000276163	0.000435976	0.000595272	0.000400298	0.000660832	0.000771134
PE(O-18:0/16:0)	0.000453978	0.000339032	0.000146866	0.000337995	0.000404806	0.000326523
PE(O-18:0/16:1)	0.0014183	0.000311502	0.000494411	0.00177186	0.00068297	8.19166e-05
PE(O-18:0/18:0)	0.000110617	3.28939e-05	0.000168142	0.000144992	0.00017938	5.66795e-05
PE(O-18:0/18:1)	0.00843061	0.00554658	0.00449451	0.00726932	0.0046229	0.00329368
PE(O-18:0/18:2)	0.0105555	0.00781222	0.0077629	0.00724031	0.00537421	0.00348855
PE(O-18:0/18:3)	0.000305944	#VALUE!	0.000130551	0.000413648	0.000124916	4.08984e-05
PE(O-18:0/20:1)	0.000181867	9.78219e-05	0.000101838	3.80612e-05	0.000150372	5.01751e-05
PE(O-18:0/20:2)	0.000288049	0.000337789	0.000457976	0.000104402	0.000231753	0.00034165
PE(O-18:0/20:3)	0.000995602	0.000563634	0.000641056	0.000875054	0.000807868	0.00096572
PE(O-18:0/20:4)	0.00451398	0.00491241	0.00501694	0.00469891	0.00532197	0.00645237
PE(O-18:0/20:5)	0.000138635	0.000154731	0.000233219	0.000327549	0.000232398	0.000284553
PE(O-18:0/22:4)	0.000604553	0.000815927	0.00125149	0.000719192	0.00121205	0.0017225
PE(O-18:0/22:5)	0.000480961	0.000441303	0.000748144	0.000727156	0.000754382	0.000928396
PE(O-18:0/22:6)	0.000397777	0.000256792	0.000465479	0.000469034	0.000395865	0.000835165
PE(P-14:0/18:0)	6.99267e-05	5.43689e-05	5.66607e-05	#VALUE!	1.94615e-05	1.67453e-05
PE(P-14:0/18:1)	0.000677328	0.000248905	0.000300497	0.000188556	0.000469681	5.65878e-05
PE(P-16:0/16:0)	0.00157887	0.00170671	0.00152591	0.00110812	0.00252665	0.00153361
PE(P-16:0/16:1)	0.0034025	0.00133369	0.00175189	0.00629453	0.00332545	0.000802986
PE(P-16:0/18:0)	0.00146092	0.00146533	0.00112742	0.00143315	0.00117722	0.00108773
PE(P-16:0/18:1)	0.0578269	0.059764	0.0388252	0.0486772	0.0454496	0.039931
PE(P-16:0/18:2)	0.0533949	0.0739062	0.0443908	0.0495216	0.0398072	0.0342358
PE(P-16:0/18:3)	0.00255948	0.00143657	0.00101781	0.00268163	0.000704598	0.000665926
PE(P-16:0/20:1)	0.00149128	0.00244613	0.000592683	0.000574139	0.00103919	0.00100339
PE(P-16:0/20:2)	0.00163261	0.00363988	0.00209562	0.00141525	0.00213949	0.00274495
PE(P-16:0/20:3)	0.00969325	0.00889859	0.0103794	0.0120791	0.0108815	0.0109427
PE(P-16:0/20:4)	0.0845062	0.0821073	0.104463	0.0971723	0.100502	0.124263
PE(P-16:0/20:5)	0.0011157	0.000574864	0.000540369	0.00204456	0.00129966	0.000556345
PE(P-16:0/22:4)	0.0150102	0.0170706	0.0306581	0.0124221	0.0183074	0.0356682
PE(P-16:0/22:5)	0.00876966	0.00737634	0.0106993	0.00956018	0.0120068	0.0145269
PE(P-16:0/22:6)	0.00494903	0.00542378	0.00860434	0.00589789	0.0095311	0.0107852
PE(P-16:1/18:1)	0.000234424	0.00034561	0.000199249	0.000209621	0.000331078	0.000319739
PE(P-18:0/16:0)	0.00227151	0.00233993	0.00165739	0.00166903	0.00246292	0.00230876
PE(P-18:0/16:1)	0.00296496	0.000747315	0.00123972	0.00280049	0.00202267	0.000435998
PE(P-18:0/18:0)	0.000838906	0.000606635	0.000455928	0.000777363	0.000677385	0.000550836
PE(P-18:0/18:1)	0.0199006	0.0198883	0.0106335	0.0137525	0.0143836	0.0119465
PE(P-18:0/18:2)	0.0313886	0.0411004	0.0242571	0.0167369	0.0164232	0.0151052
PE(P-18:0/18:3)	0.00164064	0.000609355	0.000517492	0.00106205	0.000321454	0.000319346
PE(P-18:0/20:1)	0.000733704	0.000933845	0.000223686	0.000193235	0.000390979	0.00040061
PE(P-18:0/20:2)	0.00146519	0.00188676	0.00074427	0.000408953	0.000727732	0.00118421
PE(P-18:0/20:3)	0.00621256	0.00588317	0.00675422	0.00543206	0.00448539	0.00691394
PE(P-18:0/20:4)	0.0549151	0.070231	0.0711325	0.0533574	0.0611074	0.0873711
PE(P-18:0/20:5)	0.00125444	0.00059002	0.000659644	0.00125322	0.00084983	0.000599387
PE(P-18:0/22:4)	0.00498249	0.0078582	0.0122518	0.00538936	0.00667673	0.0148536
PE(P-18:0/22:5)	0.0046774	0.00301489	0.00622341	0.00466484	0.00537385	0.00860672
PE(P-18:0/22:6)	0.00277493	0.00393609	0.00565223	0.00315493	0.00493935	0.00679156
PE(P-18:1/16:0)	0.00697598	0.00897681	0.0070193	0.0047472	0.00875516	0.00838462
PE(P-18:1/16:1)	0.00115889	0.00069989	0.000526313	0.00183376	0.00147951	0.000208288
PE(P-18:1/18:0)	0.000687079	0.000597657	0.000469296	0.000368752	0.000270547	0.000250847
PE(P-18:1/18:1)	0.0182536	0.0214531	0.00923005	0.00785769	0.0108616	0.00832775
PE(P-18:1/18:2)	0.0188397	0.0297744	0.0157174	0.00800252	0.010043	0.00766862
PE(P-18:1/18:3)	0.000804554	0.000402352	0.000321392	0.000462855	0.000142002	0.000170826
PE(P-18:1/20:1)	0.00046902	0.000718089	0.00028617	0.000206428	0.000253398	0.000235641
PE(P-18:1/20:2)	0.000627459	0.00167016	0.000556555	0.000361893	0.000313857	0.000634656
PE(P-18:1/20:3)	0.00395452	0.00340396	0.00323304	0.00253374	0.00288278	0.00306075
PE(P-18:1/20:4)	0.0376811	0.0413328	0.0382986	0.0265952	0.0347145	0.0350202
PE(P-18:1/20:5)	0.000578191	0.000197043	0.000230536	0.00051438	0.000586881	0.000221104
PE(P-18:1/22:4)	0.00241402	0.00438486	0.00502777	0.00204973	0.00302395	0.00489717
PE(P-18:1/22:5)	0.00195017	0.00178533	0.00236252	0.00138372	0.00220632	0.0021667
PE(P-18:1/22:6)	0.00200594	0.00262941	0.00248109	0.00152077	0.00218965	0.00240844
PE(P-18:2/18:2)	0.00197004	0.00359141	0.00294568	0.000914357	0.00136091	0.0016736
PE(P-18:2/20:4)	0.00392262	0.00522932	0.00545791	0.00264467	0.00397247	0.00507748
PE(P-18:2/22:6)	0.000130979	0.000202966	0.000332031	0.000157032	0.000288853	0.000340204
LPE(14:0)	0.000713472	0.000450421	0.000420642	0.000487892	0.000608287	0.000213124
LPE(16:0)	0.142776	0.111241	0.108124	0.16461	0.118035	0.101084
LPE(16:1)	0.0256662	0.00670389	0.0123037	0.0293736	0.012672	0.00628518
LPE(18:0)	0.384412	0.439885	0.46179	0.301186	0.4365	0.510387
LPE(18:1)	0.339941	0.264628	0.262197	0.221991	0.179545	0.197527
LPE(18:2)	0.0426763	0.0606836	0.0564303	0.152324	0.0907215	0.0617233
LPE(18:3)	0.00272169	0.000513098	0.000584065	0.00404732	0.000892067	0.000289071
LPE(20:0)	0.00608654	0.00637418	0.00610976	0.00437944	0.00487137	0.00298092
LPE(20:1)	0.0187256	0.0179003	0.0135484	0.0100009	0.0105556	0.00886809
LPE(20:2)	0.010681	0.0189116	0.0174161	0.00610191	0.00649124	0.0167524
LPE(20:3)	0.00431777	0.00644476	0.00772761	0.0212492	0.0111799	0.0132918
LPE(20:4)	0.0172374	0.0490788	0.036031	0.0580477	0.0972021	0.0585263
LPE(20:5)	#VALUE!	0.00031766	0.000206727	0.00124017	#VALUE!	#VALUE!
LPE(22:4)	0.00218812	0.0115053	0.010962	0.0151126	0.0161837	0.0130727
LPE(22:5)	0.000611697	0.00406548	0.00381181	0.00738274	0.00886768	0.00638108
LPE(22:6)	0.00124511	0.00129642	0.00233773	0.00246481	0.0056747	0.00261811
PC(14:0/14:0)+AcO	0.00061455	0.000305653	0.000626506	0.00139301	0.00119134	0.00013896
PC(14:0/18:1)+AcO	0.00535986	0.00355433	0.00492011	0.00797974	0.00534623	0.00233625
PC(14:0/18:2)+AcO	0.00430364	0.00430669	0.00600892	0.00668243	0.00529335	0.00346114
PC(14:0/18:3)+AcO	6.84406e-05	0.000116645	0.000136977	0.000228357	6.65593e-05	6.04881e-05
PC(14:0/20:1)+AcO	0.000150127	9.36889e-05	6.48976e-05	0.000116752	8.21292e-05	1.03941e-05
PC(14:0/20:2)+AcO	0.000164896	0.00014584	5.21451e-05	6.74452e-05	0.000161968	5.9989e-05
PC(14:0/20:3)+AcO	0.000136523	0.000264928	6.94986e-05	0.000239009	0.000217293	6.60923e-05
PC(14:0/20:4)+AcO	0.000405429	0.000449266	0.000427886	0.000526289	0.000664105	0.000538742
PC(14:0/22:4)+AcO	8.45004e-05	1.10419e-05	5.74676e-05	7.39471e-05	6.47451e-05	6.13544e-05
PC(14:0/22:5)+AcO	4.36849e-05	2.25404e-05	1.55476e-05	3.56641e-05	5.29974e-05	8.57785e-06
PC(14:0/22:6)+AcO	#VALUE!	1.74982e-05	7.40882e-05	6.06364e-05	1.42951e-05	4.14378e-05
PC(16:0/14:0)+AcO	0.00595089	0.00615757	0.00824846	0.0117481	0.0141157	0.00472201
PC(16:0/16:0)+AcO	0.0818951	0.10192	0.127996	0.120168	0.163126	0.146939
PC(16:0/16:1)+AcO	0.0645096	0.0222067	0.0243259	0.0476777	0.0417953	0.0128076
PC(16:0/18:0)+AcO	0.00899582	0.0106171	0.011863	0.00776774	0.0105498	0.0117237
PC(16:0/18:1)+AcO	0.136885	0.112848	0.11102	0.121055	0.11288	0.111597
PC(16:0/18:2)+AcO	0.171102	0.188589	0.169214	0.130786	0.13986	0.162577
PC(16:0/18:3)+AcO	0.00365274	0.00256182	0.00232248	0.00359237	0.0025367	0.00222497
PC(16:0/20:1)+AcO	0.003743	0.00172187	0.00100355	0.00075937	0.00198058	0.00142204
PC(16:0/20:2)+AcO	0.00507517	0.0065591	0.00583187	0.00347785	0.00402782	0.00800893
PC(16:0/20:3)+AcO	0.0127457	0.00959016	0.0114268	0.0120308	0.0120387	0.013342
PC(16:0/20:4)+AcO	0.0544826	0.0534397	0.0539533	0.073454	0.0667632	0.0604247
PC(16:0/20:5)+AcO	0.00110422	0.000728733	0.000407159	0.00155829	0.00116852	0.000486704
PC(16:0/22:4)+AcO	0.00200905	0.00256011	0.00450593	0.00313801	0.00310706	0.00464708
PC(16:0/22:5)+AcO	0.00273615	0.00136086	0.00270892	0.00363221	0.00251536	0.00349118
PC(16:1/18:1)+AcO	0.0103215	0.00599736	0.00659329	0.022006	0.00954258	0.00367571
PC(16:1/18:2)+AcO	0.00554061	0.004355	0.00478406	0.00993717	0.00684618	0.00242711
PC(16:0/22:6)+AcO	0.00305943	0.00225246	0.00236682	0.00308088	0.0031864	0.00356741
PC(18:0/14:0)+AcO	0.000555953	0.000533774	0.000720124	0.000712976	0.000935486	0.000633798
PC(18:0/16:1)+AcO	0.00349918	0.001853	0.00222249	0.00517477	0.00412918	0.00126225
PC(18:0/18:0)+AcO	0.00173776	0.00161087	0.00173576	0.00181409	0.00189341	0.00203679
PC(18:0/18:1)+AcO	0.0327027	0.0305806	0.0325073	0.0309506	0.0301173	0.0335727
PC(18:0/18:2)+AcO	0.0983653	0.113952	0.105597	0.0712666	0.0854063	0.115135
PC(18:0/18:3)+AcO	0.000711151	0.000320071	0.00089057	0.000862121	0.000771306	0.00103595
PC(18:0/20:0)+AcO	9.68315e-05	0.000116402	0.000253641	0.000221809	0.000174797	0.000347254
PC(18:0/20:1)+AcO	0.00042905	0.000250966	0.000246389	0.000245065	0.000289461	0.000299977
PC(18:0/20:2)+AcO	0.00155944	0.00224325	0.00205029	0.00146454	0.00160433	0.00295304
PC(18:0/20:3)+AcO	0.011395	0.00996587	0.0143598	0.0108605	0.0112221	0.0167419
PC(18:0/20:4)+AcO	0.0463161	0.0523921	0.0596469	0.051443	0.050904	0.0587871
PC(18:0/20:5)+AcO	0.00103323	0.000807204	0.000394343	0.0011023	0.000756127	0.000477553
PC(18:0/22:4)+AcO	0.00109186	0.00126323	0.00283144	0.00162112	0.0012726	0.00265669
PC(18:0/22:5)+AcO	0.00181153	0.000687757	0.00123767	0.00165813	0.0011671	0.00195516
PC(18:0/22:6)+AcO	0.00213013	0.00116943	0.00215835	0.00220814	0.00187801	0.00221066
PC(18:1/16:1)+AcO	0.00964577	0.00546282	0.00510849	0.0184999	0.00942488	0.00295074
PC(18:1/18:1)+AcO	0.0478368	0.0473929	0.0400289	0.0578282	0.0391677	0.0381897
PC(18:1/18:2)+AcO	0.0658865	0.0834959	0.0649472	0.0620679	0.0597378	0.0600687
PC(18:1/18:3)+AcO	0.00123605	0.000809994	0.000730882	0.00187534	0.000652541	0.000766795
PC(18:1/20:1)+AcO	0.00115842	0.000682175	0.000612195	0.00108724	0.000882245	0.000698459
PC(18:1/20:2)+AcO	0.00181224	0.00243361	0.00235317	0.00180117	0.00199208	0.00336906
PC(18:1/20:3)+AcO	0.00413104	0.0041443	0.00541292	0.00463966	0.00461465	0.00584448
PC(18:1/20:4)+AcO	0.0156366	0.0170624	0.01566	0.0179988	0.0191082	0.0179144
PC(18:1/20:5)+AcO	0.000244893	0.000255395	0.000138722	0.000484824	0.000285518	0.000118561
PC(18:1/22:4)+AcO	0.000402091	0.000624386	0.00111271	0.000583143	0.0006812	0.0013005
PC(18:1/22:5)+AcO	0.000503829	0.000263073	0.000271587	0.000525429	0.000572001	0.000359153
PC(18:1/22:6)+AcO	0.00047946	0.000485138	0.000578062	0.000668675	0.000748495	0.000834865
PC(18:2/16:1)+AcO	0.00681755	0.00795317	0.00912814	0.0159064	0.0109521	0.00601646
PC(18:2/18:2)+AcO	0.0417746	0.0543816	0.0496164	0.0275936	0.0352659	0.0421281
PC(18:2/18:3)+AcO	0.00134211	0.000590894	0.000510387	0.00104712	0.000512892	0.000721387
PC(18:2/20:1)+AcO	0.00112021	0.00160939	0.00124044	0.00128888	0.00101387	0.00116598
PC(18:2/20:2)+AcO	0.00172934	0.00268063	0.00346085	0.00146387	0.00227361	0.0039072
PC(18:2/20:3)+AcO	0.00186925	0.00166351	0.00234659	0.00175447	0.0018275	0.00275631
PC(18:2/20:4)+AcO	0.00518288	0.00578518	0.00614713	0.0059341	0.00648185	0.00759076
PC(18:2/20:5)+AcO	0.000102899	5.57868e-05	8.59103e-05	0.000178888	0.000112508	2.59826e-05
PC(18:2/22:4)+AcO	0.000195443	0.000311902	0.000582927	0.000138652	0.000236276	0.000608925
PC(18:2/22:5)+AcO	0.000185562	9.98907e-05	0.000122346	0.000147303	0.000135977	0.000198974
PC(18:2/22:6)+AcO	0.000257285	0.000228493	0.000223283	0.000328067	0.000333605	0.000332836
PC(20:0/16:1)+AcO	2.6228e-05	#VALUE!	#VALUE!	#VALUE!	#VALUE!	3.28453e-05
PC(20:0/18:1)+AcO	0.00142209	0.000782166	0.0011208	0.000852913	0.000616768	0.000520019
PC(20:0/18:3)+AcO	1.31169e-05	#VALUE!	1.9091e-05	2.03861e-05	2.7847e-05	5.65988e-05
PC(20:0/20:1)+AcO	1.62242e-05	#VALUE!	#VALUE!	#VALUE!	2.23375e-05	#VALUE!
PC(20:0/20:2)+AcO	4.78128e-05	9.11322e-06	2.23476e-05	2.39502e-05	2.39755e-05	4.35127e-05
PC(20:0/20:3)+AcO	#VALUE!	#VALUE!	7.06799e-05	#VALUE!	1.39035e-05	#VALUE!
PC(20:0/20:4)+AcO	0.000284631	0.000186307	0.000408948	0.000350256	0.000521112	0.000433997
PC(20:0/20:5)+AcO	#VALUE!	5.0145e-05	#VALUE!	#VALUE!	5.84561e-06	#VALUE!
PC(20:0/22:4)+AcO	#VALUE!	#VALUE!	9.80545e-06	#VALUE!	#VALUE!	#VALUE!
PC(20:0/22:5)+AcO	4.86895e-05	#VALUE!	3.39735e-05	1.13914e-05	1.1753e-05	3.38839e-05
PC(20:0/22:6)+AcO	1.47009e-05	#VALUE!	1.77929e-05	2.11355e-05	2.72309e-05	3.65702e-05
LPC(14:0)+AcO	0.00436064	0.0037932	0.00502912	0.00213144	0.00427726	0.00318849
LPC(16:0)+AcO	0.364165	0.315805	0.346998	0.262826	0.394062	0.360006
LPC(16:1)+AcO	0.0220967	0.00799356	0.0127131	0.0249848	0.0128051	0.00739323
LPC(18:0)+AcO	0.315457	0.408957	0.357872	0.0890895	0.395265	0.388311
LPC(18:1)+AcO	0.178356	0.152575	0.139742	0.188612	0.107574	0.120298
LPC(18:2)+AcO	0.0783838	0.0721428	0.0952785	0.376249	0.0545598	0.0812768
LPC(18:3)+AcO	0.00171083	0.00073564	#VALUE!	0.00583241	0.000626585	0.000697452
LPC(20:0)+AcO	0.00548415	0.00479728	0.00614188	0.000834785	0.00554053	0.00701168
LPC(20:1)+AcO	0.0112905	0.0114556	0.00825695	0.00186874	0.00740621	0.00741485
LPC(20:2)+AcO	0.00907793	0.0145234	0.0141394	0.00227967	0.0109241	0.0149663
LPC(20:3)+AcO	0.00544282	0.00275543	0.0071972	0.00908158	0.00307053	0.00565199
LPC(20:4)+AcO	0.00417513	0.00446666	0.00663241	0.03621	0.00388878	0.00378347
PA(18:0/16:1)	0.0077573	0.00309686	0.00332746	0.0157056	0.00843714	0.00223638
PA(18:0/18:0)	0.00301206	0.00451903	0.00190357	0.00340271	0.0032074	0.00183262
PA(18:0/18:1)	0.151792	0.13415	0.0832858	0.126508	0.115868	0.089994
PA(18:0/18:2)	0.121354	0.16665	0.132825	0.117093	0.0961948	0.0700584
PA(18:0/18:3)	0.00559672	0.00192389	0.00137628	0.00711036	0.00139276	0.00123131
PA(18:0/20:0)	0.00257268	0.00143885	0.000982064	0.00190109	0.00237143	0.00106212
PA(18:0/20:1)	0.00311712	0.00517915	0.00166133	0.00116356	0.00238027	0.000792174
PA(18:0/20:2)	0.00425339	0.00872941	0.00533911	0.00218423	0.00507377	0.00603024
PA(18:0/20:3)	0.0230739	0.017034	0.0275068	0.0314012	0.0259094	0.0250229
PA(18:0/20:4)	0.222274	0.198645	0.256451	0.292072	0.288556	0.294771
PA(18:0/20:5)	0.00206283	0.0024919	0.00054761	0.00682106	0.00339216	0.00193899
PA(18:0/22:4)	0.0416181	0.0463253	0.0669688	0.0335894	0.0482073	0.0719383
PA(18:0/22:5)	0.025627	0.0186554	0.0260381	0.0257463	0.0348512	0.0359595
PA(18:0/22:6)	0.0109061	0.0135021	0.0171651	0.0178288	0.0264915	0.0262992
PA(20:0/16:1)	0.0121729	0.00217591	0.0027843	0.00691345	0.00476448	0.00119216
PA(20:0/18:1)	0.0449167	0.0410497	0.0300759	0.0379616	0.0417654	0.0221132
PA(20:0/18:2)	0.0829278	0.0970642	0.0734885	0.0596001	0.0505146	0.0401662
PA(20:0/18:3)	0.00494912	0.00215494	0.00210611	0.0024082	0.00135556	0.000356327
PA(20:0/20:1)	0.00165688	0.00191647	0.000915437	0.00177855	0.00077136	0.000633328
PA(20:0/20:2)	0.0043932	0.0019441	0.0017492	0.00132031	0.00204619	0.00301137
PA(20:0/20:3)	0.0163141	0.0157676	0.0167706	0.0157293	0.0169056	0.0186839
PA(20:0/20:4)	0.165823	0.179776	0.191677	0.149811	0.17736	0.214117
PA(20:0/20:5)	0.00293699	0.000826985	0.000942715	0.00307481	0.00206003	0.00149891
PA(20:0/22:4)	0.0161888	0.0168535	0.0280844	0.0137283	0.0157131	0.0333383
PA(20:0/22:5)	0.0135105	0.00736629	0.012344	0.0132159	0.0131985	0.0185262
PA(20:0/22:6)	0.00919349	0.0107636	0.0136843	0.0119305	0.011212	0.0171951
